# Supplementary material for: Proton irradiation induces persistent and tissue-specific DNA methylation changes in the left ventricle and hippocampus
Source: BMC Genomics. 2016 Mar 31;17:273. doi: 10.1186/s12864-016-2581-x (PMC4815246; doi:10.1186/s12864-016-2581-x)
Supplement: Additional file 3: Table S1, S2 and S3. — Significant DMRs and DHMRs annotated with the closest RefSeq transcriptional start site. (XLS 9469 kb) [file 12864_2016_2581_MOESM3_ESM.xls]

## Sheet: Prot 1Gy 5hmC Down
chr	start	end	AvgDiff	AvgFC	absAvgFC	Pval	Qval	GeneID	GeneSymbol	GeneTitle
chr9	13421689	13423687	-108	-109	109	1.11022e-16	7.49088e-14	NM_001013813	Maml2	n/a
chr2	27354699	27358439	-159	-3.94444	3.94444	1.11022e-16	7.49088e-14	NM_080848	Wdr5	WD repeat domain 5
chr11	3076545	3081202	-383	-4.13934	4.13934	1.11022e-16	7.49088e-14	NM_030207	Sfi1	Sfi1 homolog, spindle assembly associated,Sfi1 homolog, spindle assembly associated,
chr15	74916165	74918209	-298	-3.25758	3.25758	1.11022e-16	7.49088e-14	NM_001099217	Ly6c2	lymphocyte antigen 6 complex, locus C2
chr8	73956012	73958056	-572	-6.89691	6.89691	1.11022e-16	7.49088e-14	NM_172756	Ankle1	n/a
chr11	3064262	3066794	-210	-3.76316	3.76316	1.11022e-16	7.49088e-14	NM_030207	Sfi1	Sfi1 homolog, spindle assembly associated,Sfi1 homolog, spindle assembly associated,
chr4	70038198	70040243	-511	-8.74242	8.74242	1.11022e-16	7.49088e-14	NM_145990	Cdk5rap2	CDK5 regulatory subunit associated protein 2
chr11	3054970	3059412	-330	-2.61765	2.61765	1.11022e-16	7.49088e-14	NM_030207	Sfi1	Sfi1 homolog, spindle assembly associated,Sfi1 homolog, spindle assembly associated,
chr9	35111957	35114001	-5864	-4.35661	4.35661	1.11022e-16	7.49088e-14	NM_028040	Rpusd4	RNA pseudouridylate synthase domain containing
chr11	3049995	3054055	-277	-3.05185	3.05185	1.11022e-16	7.49088e-14	NM_030207	Sfi1	Sfi1 homolog, spindle assembly associated,Sfi1 homolog, spindle assembly associated,
chr11	3040518	3044794	-414	-3.57143	3.57143	1.11022e-16	7.49088e-14	NM_030207	Sfi1	Sfi1 homolog, spindle assembly associated,Sfi1 homolog, spindle assembly associated,
chr6	73469051	73471095	-435	-5.62766	5.62766	1.11022e-16	7.49088e-14	NM_025737	4931417E11Rik	hypothetical protein LOC66740
chr11	3097359	3099644	-131	-4.74286	4.74286	2.66454e-15	1.65105e-12	NM_001166548	Eif4enif1	n/a
chr17	3080795	3082839	-87	-13.4286	13.4286	8.41549e-13	3.95821e-10	NM_134123	Rbm16	n/a
chr9	24345528	24347575	-93	-7.2	7.2	1.45961e-12	6.61451e-10	NM_172920	Dpy19l1	dpy-19-like 1,dpy-19-like 1,dpy-19-like 1,
chr1	90126187	90129099	-82	-14.6667	14.6667	2.23821e-12	9.73074e-10	NM_001177364	Heatr7b1	n/a
chr14	70082098	70084169	-73	-74	74	2.90479e-12	1.22495e-09	NM_001146012	R3hcc1	n/a
chr4	118219838	118221885	-106	-3.78947	3.78947	1.23317e-11	4.60787e-09	NM_172383	Tmem125	hypothetical protein LOC230678
chr1	38725158	38727202	-81	-7.75	7.75	2.5175e-11	8.88804e-09	NM_010678	Aff3	n/a
chr16	10974204	10976256	-84	-5.66667	5.66667	5.64429e-11	1.83596e-08	NM_019980	Litaf	LPS-induced TN factor
chr17	36620673	36622717	-82	-6.125	6.125	9.99124e-11	3.00421e-08	NM_177634	H2-M10.4	histocompatibility 2, M region locus 10.4
chr15	84081246	84084882	-69	-18.25	18.25	1.36155e-10	3.86354e-08	NM_133167	Parvb	parvin, beta
chr14	69999618	70002062	-68	-18	18	1.76981e-10	4.85873e-08	NM_033325	Loxl2	lysyl oxidase-like 2,lysyl oxidase-like 2,
chr6	38778610	38780761	-60	-61	61	2.61109e-10	6.71817e-08	NM_001136065	Hipk2	n/a
chr10	39121800	39124536	-60	-61	61	2.61109e-10	6.71817e-08	NM_008054	Fyn	protein-tyrosine kinase fyn,protein-tyrosine kinase fyn,
chr1	90160793	90163059	-88	-4.38462	4.38462	2.62287e-10	6.74257e-08	NM_172505	A730008H23Rik	hypothetical protein LOC212427
chr14	69879570	69883058	-74	-7.16667	7.16667	3.21183e-10	7.94327e-08	NM_026331	Slc25a37	solute carrier family 25, member 37
chr1	90153491	90157585	-120	-2.46341	2.46341	3.47247e-10	8.44932e-08	NM_172505	A730008H23Rik	hypothetical protein LOC212427
chr3	80701665	80705100	-62	-63	63	4.05272e-10	9.53876e-08	NM_010298	Glrb	glycine receptor, beta subunit
chr10	21861741	21863785	-89	-3.87097	3.87097	4.34172e-10	1.0127e-07	NM_009016	Raet1a	retinoic acid early transcript 1, alpha
chr1	90173980	90176814	-84	-4.36	4.36	6.12771e-10	1.35396e-07	NM_172505	A730008H23Rik	hypothetical protein LOC212427
chr4	43433043	43439663	-85	-4.26923	4.26923	6.77157e-10	1.46833e-07	NM_177377	Fam166b	hypothetical protein LOC329831
chr11	74653223	74655511	-55	-56	56	1.28359e-09	2.50229e-07	NM_010813	Mnt	max binding protein
chr3	116099348	116102866	-62	-11.3333	11.3333	2.56227e-09	4.40166e-07	NM_001173553	Cdc14a	n/a
chr5	119044929	119047300	-59	-15.75	15.75	4.12167e-09	6.47337e-07	NM_172424	Med13l	thyroid hormone receptor associated protein 2,thyroid hormone receptor associated protein 2,thyroid hormone receptor associated protein 2,thyroid hormone receptor associated protein 2,
chr19	45854208	45856252	-50	-51	51	8.26112e-09	1.094e-06	NM_023799	Mgea5	meningioma expressed antigen 5 (hyaluronidase),meningioma expressed antigen 5 (hyaluronidase),
chr17	25035285	25038625	-63	-6.25	6.25	1.11206e-08	1.36829e-06	NM_019730	Nme3	expressed in non-metastatic cells 3
chr4	137773672	137775716	-48	-49	49	1.40755e-08	1.61367e-06	NM_001122897	Hp1bp3	n/a
chr19	41331384	41333428	-53	-18.6667	18.6667	1.42533e-08	1.62737e-06	NM_133352	Tm9sf3	transmembrane protein 9 superfamily member 3
chr7	132714252	132716498	-56	-10.3333	10.3333	1.58774e-08	1.74752e-06	NM_001008700	Il4ra	interleukin 4 receptor, alpha,interleukin 4 receptor, alpha,
chr19	6282206	6284250	-51	-52	52	2.16451e-08	2.20296e-06	NM_010119	Ehd1	EH-domain containing 1
chr2	167166300	167170336	-61	-6.08333	6.08333	2.36758e-08	2.35956e-06	NM_019835	B4galt5	UDP-Gal:betaGlcNAc beta
chr4	57307897	57311471	-59	-6.9	6.9	3.24132e-08	2.98888e-06	NM_011207	Ptpn3	protein tyrosine phosphatase, non-receptor type
chr13	100096544	100099068	-49	-50	50	3.68388e-08	3.28218e-06	NM_026873	Ptcd2	pentatricopeptide repeat domain 2
chr11	114791190	114793158	-45	-46	46	4.09177e-08	3.53547e-06	NM_199221	Cd300lb	CD300 antigen like family member B
chr7	35802089	35804133	-55	-8.85714	8.85714	4.4933e-08	3.7703e-06	NM_009884	Cebpg	CCAAT/enhancer binding protein gamma
chr10	92726315	92729168	-53	-9.83333	9.83333	4.4992e-08	3.77365e-06	NM_013508	Elk3	ELK3, member of ETS oncogene family isoform a
chr11	3070759	3073474	-106	-2.09278	2.09278	5.04783e-08	4.12412e-06	NM_030207	Sfi1	Sfi1 homolog, spindle assembly associated,Sfi1 homolog, spindle assembly associated,
chr8	123006763	123008905	-45	-46	46	5.34449e-08	4.30617e-06	NM_198671	Gse1	genetic suppressor element 1,genetic suppressor element 1,genetic suppressor element 1,genetic suppressor element 1,
chr11	103237048	103240175	-51	-13.75	13.75	5.68663e-08	4.50998e-06	NM_183288	Sh3d20	hypothetical protein LOC70559
chr2	156853877	156856008	-48	-49	49	6.27212e-08	4.84431e-06	NM_025853	Dsn1	DSN1, MIND kinetochore complex component,,DSN1, MIND kinetochore complex component,,
chr5	102237083	102239127	-48	-49	49	6.27212e-08	4.84431e-06	NM_173370	Cds1	CDP-diacylglycerol synthase 1
chr1	192689745	192692557	-58	-5.83333	5.83333	6.46748e-08	4.95201e-06	NM_178775	Rps6kc1	ribosomal protein S6 kinase, 52kDa, polypeptide,ribosomal protein S6 kinase, 52kDa, polypeptide,
chr7	140273871	140276129	-44	-45	45	6.98165e-08	5.22676e-06	NM_009980	Ctbp2	C-terminal binding protein 2,C-terminal binding protein 2,
chr1	91379228	91382392	-51	-13.75	13.75	7.39348e-08	5.46753e-06	NM_001037136	Agap1	centaurin, gamma 2 isoform 2,centaurin, gamma 2 isoform 2,
chr5	137632658	137634997	-62	-4.44444	4.44444	8.86244e-08	6.33994e-06	NM_201373	Trim56	tripartite motif-containing 56,tripartite motif-containing 56,
chr8	49032829	49034873	-50	-13.5	13.5	9.61268e-08	6.7639e-06	NM_133791	Wwc2	WW, C2 and coiled-coil domain containing 2
chr12	16587815	16591495	-59	-4.93333	4.93333	1.1274e-07	7.65497e-06	NM_172950	Lpin1	lipin 1 isoform a,lipin 1 isoform a,
chr8	19924304	19927155	-59	-4.93333	4.93333	1.1274e-07	7.65497e-06	NM_001177408	Gm15319	n/a
chr17	80722028	80724243	-42	-43	43	1.1919e-07	7.98431e-06	NM_001145452	Arhgef33	n/a
chr10	87883654	87887119	-56	-5.66667	5.66667	1.37124e-07	8.91899e-06	NM_011517	Sycp3	synaptonemal complex protein 3
chr1	85274464	85277406	-55	-6.5	6.5	1.48021e-07	9.46276e-06	NM_001037909	C130026I21Rik	SP140 nuclear body protein family member isoform,SP140 nuclear body protein family member isoform,SP140 nuclear body protein family member isoform,
chr6	145759921	145766023	-64	-3.90909	3.90909	1.48636e-07	9.49287e-06	NM_027760	Rassf8	Ras association (RalGDS/AF-6) domain family 8
chr2	92233615	92236217	-48	-13	13	1.62494e-07	1.01568e-05	NM_011162	Mapk8ip1	mitogen activated protein kinase 8 interacting,mitogen activated protein kinase 8 interacting,mitogen activated protein kinase 8 interacting,
chr13	47294200	47297151	-51	-8.28571	8.28571	1.63091e-07	1.01847e-05	NM_001170643	Rnf144b	n/a
chr4	117813375	117815419	-49	-9.16667	9.16667	1.65257e-07	1.02858e-05	NM_001161774	St3gal3	n/a
chr5	72537974	72541349	-48	-13	13	2.11268e-07	1.2388e-05	NM_178599	Commd8	COMM domain containing 8
chr2	29495748	29499125	-51	-6.66667	6.66667	2.61401e-07	1.45078e-05	NM_001039086	Rapgef1	Rap guanine nucleotide exchange factor (GEF) 1,Rap guanine nucleotide exchange factor (GEF) 1,
chr14	69974235	69977078	-58	-4.22222	4.22222	2.94983e-07	1.58053e-05	NM_026174	Entpd4	ectonucleoside triphosphate diphosphohydrolase,ectonucleoside triphosphate diphosphohydrolase,
chr9	108472788	108476074	-52	-6.2	6.2	3.15517e-07	1.65555e-05	NM_026378	Dalrd3	DALR anticodon binding domain containing 3
chr6	108184498	108187565	-52	-6.2	6.2	3.15517e-07	1.65555e-05	NM_010585	Itpr1	inositol 1,4,5-triphosphate receptor 1,inositol 1,4,5-triphosphate receptor 1,
chr12	76543648	76547509	-52	-6.2	6.2	3.15517e-07	1.65555e-05	NM_175644	Gphb5	glycoprotein hormone beta 5
chr8	23671877	23676650	-55	-5.23077	5.23077	3.36496e-07	1.73578e-05	NM_011696	Vdac3	voltage-dependent anion channel 3
chr2	119862405	119864449	-44	-15.6667	15.6667	3.40809e-07	1.75404e-05	NM_145378	Pla2g4b	phospholipase A2, group IVB,phospholipase A2, group IVB,
chr8	112395864	112398687	-39	-40	40	3.47997e-07	1.78429e-05	NM_001122594	Phlpp2	n/a
chr3	129777740	129779784	-49	-8	8	3.53026e-07	1.80532e-05	NM_207209	Sec24b	SEC24 related gene family, member B,SEC24 related gene family, member B,
chr10	19659049	19662257	-54	-5.15385	5.15385	4.30593e-07	2.11623e-05	NM_008580	Map3k5	mitogen activated protein kinase kinase kinase
chr3	52100745	52103844	-54	-5.15385	5.15385	4.30593e-07	2.11623e-05	NM_019739	Foxo1	forkhead box O1
chr7	35009332	35011406	-38	-39	39	4.55077e-07	2.2094e-05	NM_008155	Gpi1	glucose phosphate isomerase 1
chr5	149351589	149354340	-46	-8.66667	8.66667	4.67469e-07	2.2557e-05	NM_011908	Ubl3	ubiquitin-like 3,ubiquitin-like 3,
chr1	62782374	62788349	-62	-3.48	3.48	5.33509e-07	2.4932e-05	NM_010939	Nrp2	neuropilin 2 isoform 3 precursor
chr11	88829013	88831250	-55	-4.4375	4.4375	5.47563e-07	2.54182e-05	NM_016706	Coil	coilin,coilin,
chr8	81894694	81899251	-59	-3.68182	3.68182	6.01077e-07	2.72118e-05	NM_008539	Smad1	MAD homolog 1,MAD homolog 1,
chr2	181026129	181028225	-45	-12.25	12.25	6.03685e-07	2.72969e-05	NM_198169	Gmeb2	glucocorticoid modulatory element binding
chr19	16239772	16242456	-46	-8.66667	8.66667	6.0615e-07	2.73772e-05	NM_008139	Gnaq	guanine nucleotide binding protein, alpha q
chr15	85061943	85065303	-51	-5.25	5.25	6.12466e-07	2.75821e-05	NM_010180	Fbln1	fibulin 1
chr16	28910972	28913852	-50	-6	6	6.71241e-07	2.94331e-05	NM_177718	1600021P15Rik	hypothetical protein LOC239796
chr5	139884197	139887560	-48	-6.33333	6.33333	7.23176e-07	3.09895e-05	NM_177000	C130050O18Rik	hypothetical protein LOC319772,hypothetical protein LOC319772,hypothetical protein LOC319772,
chr10	41990532	41992576	-42	-15	15	7.54601e-07	3.18973e-05	NM_019740	Foxo3	forkhead box O3a,forkhead box O3a,forkhead box O3a,forkhead box O3a,
chr8	10993410	10996426	-37	-38	38	7.78629e-07	3.25749e-05	NM_001081212	Irs2	insulin receptor substrate 2
chr3	41316355	41319842	-44	-12	12	7.8487e-07	3.27487e-05	NM_001130184	Phf17	n/a
chr5	65877405	65881122	-50	-5.16667	5.16667	7.85247e-07	3.27592e-05	NM_133697	1110003E01Rik	hypothetical protein LOC68552
chr4	45510753	45512888	-49	-5.9	5.9	8.62898e-07	3.50319e-05	NM_001033306	Shb	n/a
chrX	121290742	121292786	-49	-5.9	5.9	8.62898e-07	3.50319e-05	NM_001100616	Vmn2r121	vomeronasal receptor Vmn2r121,vomeronasal receptor Vmn2r121,
chr5	31160920	31163114	-40	-41	41	9.03221e-07	3.61856e-05	NM_144525	Tmem214	hypothetical protein LOC68796
chr10	23103293	23105386	-40	-41	41	9.03221e-07	3.61856e-05	NM_010167	Eya4	eyes absent 4 homolog,eyes absent 4 homolog,
chr2	9924911	9927338	-47	-6.22222	6.22222	9.32236e-07	3.6997e-05	NM_027748	Taf3	TAF3 RNA polymerase II, TATA box binding protein
chr17	25971059	25973355	-46	-7.57143	7.57143	9.86779e-07	3.8482e-05	NM_144816	Rhbdl1	rhomboid, veinlet-like 1
chr13	100259719	100262904	-46	-7.57143	7.57143	9.86779e-07	3.8482e-05	NM_008634	Mtap1b	microtubule-associated protein 1 B,microtubule-associated protein 1 B,
chr6	5108173	5110727	-46	-7.57143	7.57143	9.86779e-07	3.8482e-05	NM_011134	Pon1	paraoxonase 1
chr15	79116311	79118731	-36	-37	37	1.01876e-06	3.9329e-05	NM_177580	Baiap2l2	BAI1-associated protein 2-like 2
chr10	66744624	66746668	-36	-37	37	1.01876e-06	3.9329e-05	NM_001036293	Nrbf2	nuclear receptor binding factor 2
chr10	97000408	97002427	-36	-37	37	1.01876e-06	3.9329e-05	NM_008524	Lum	lumican
chr13	60842373	60844417	-44	-8.33333	8.33333	1.01891e-06	3.93328e-05	NM_199148	BC051665	hypothetical protein LOC218275
chr6	83400320	83405225	-55	-3.89474	3.89474	1.05468e-06	4.026e-05	NM_183138	Tet3	n/a
chr15	101012124	101016135	-48	-5.8	5.8	1.109e-06	4.16293e-05	NM_007395	Acvr1b	activin A receptor, type 1B
chr11	32252873	32254917	-46	-6.11111	6.11111	1.20149e-06	4.38586e-05	NM_177364	Sh3pxd2b	SH3 and PX domains 2B
chr3	107552921	107555336	-46	-6.11111	6.11111	1.20149e-06	4.38586e-05	NM_001113530	Csf1	n/a
chr1	91789900	91791944	-40	-14.3333	14.3333	1.2823e-06	4.57827e-05	NM_010262	Gbx2	gastrulation brain homeobox 2
chr7	30247895	30250868	-51	-4.4	4.4	1.29343e-06	4.60664e-05	NM_001081028	Sipa1l3	signal-induced proliferation-associated 1 like,signal-induced proliferation-associated 1 like,signal-induced proliferation-associated 1 like,signal-induced proliferation-associated 1 like,signal-induced proliferation-associated 1 like,
chr1	174213796	174215936	-43	-8.16667	8.16667	1.32087e-06	4.676e-05	NM_178405	Atp1a2	ATPase, Na+/K+ transporting, alpha 2,ATPase, Na+/K+ transporting, alpha 2,
chr11	120068093	120070504	-43	-8.16667	8.16667	1.32087e-06	4.676e-05	NM_198423	Bahcc1	BAH domain and coiled-coil containing 1
chr15	77159594	77161745	-42	-11.5	11.5	1.32666e-06	4.69053e-05	NM_175387	Rbm9	RNA binding motif protein 9 isoform 2,RNA binding motif protein 9 isoform 2,
chr15	87478201	87481817	-52	-4.25	4.25	1.43148e-06	4.94732e-05	NM_134096	Fam19a5	TAFA5 protein
chr9	83451809	83453853	-50	-4.84615	4.84615	1.47037e-06	5.03968e-05	NM_172507	Sh3bgrl2	SH3 domain binding glutamic acid-rich protein
chr11	105821624	105824303	-38	-39	39	1.54214e-06	5.20616e-05	NM_207624	Ace	angiotensin I converting enzyme
chr4	116477383	116479427	-45	-7.42857	7.42857	1.64838e-06	5.44363e-05	NM_026654	Toe1	TOE1 homolog
chr10	60281975	60284081	-45	-7.42857	7.42857	1.64838e-06	5.44363e-05	NM_029770	Unc5b	unc-5 homolog B,unc-5 homolog B,unc-5 homolog B,
chr8	19943716	19945781	-48	-5	5	1.65198e-06	5.45151e-05	NM_001177408	Gm15319	n/a
chr1	90134314	90136358	-47	-5.7	5.7	1.83036e-06	5.82722e-05	NM_001177364	Heatr7b1	n/a
chr11	95125758	95128150	-44	-7.28571	7.28571	2.12996e-06	6.49254e-05	NM_053093	Tac4	tachykinin 4
chr7	27918972	27922506	-44	-7.28571	7.28571	2.12996e-06	6.49254e-05	NM_007817	Cyp2f2	cytochrome P450, family 2, subfamily f,
chr1	37740076	37743340	-42	-8	8	2.21918e-06	6.71722e-05	NM_028096	2010300C02Rik	n/a
chr12	109674620	109676746	-41	-11.25	11.25	2.24231e-06	6.77495e-05	NM_001043335	Eml1	echinoderm microtubule associated protein like 1
chr2	121128108	121131247	-51	-4.1875	4.1875	2.30876e-06	6.93964e-05	NM_001173506	Mtap1a	n/a
chr13	58741851	58745005	-43	-7.14286	7.14286	2.75178e-06	7.99568e-05	NM_022317	Slc28a3	solute carrier family 28 (sodium-coupled
chr6	28745078	28747977	-43	-7.14286	7.14286	2.75178e-06	7.99568e-05	NM_138682	Lrrc4	leucine rich repeat containing 4
chr18	75851605	75853649	-41	-7.83333	7.83333	2.87605e-06	8.27939e-05	NM_201354	Gm672	hypothetical protein LOC269037,hypothetical protein LOC269037,
chr6	54519840	54522042	-33	-34	34	2.99175e-06	8.53884e-05	NM_027268	Scrn1	secernin 1
chr15	86082534	86084578	-33	-34	34	2.99175e-06	8.53884e-05	NM_145476	Tbc1d22a	TBC1 domain family, member 22a
chr1	93221473	93223517	-36	-37	37	3.44424e-06	9.51232e-05	NM_001033292	Espnl	espin-like
chr5	68189914	68192021	-36	-37	37	3.44424e-06	9.51232e-05	NM_009727	Atp8a1	ATPase, aminophospholipid transporter (APLT),,ATPase, aminophospholipid transporter (APLT),,ATPase, aminophospholipid transporter (APLT),,
chr16	21687839	21691165	-42	-7	7	3.5545e-06	9.74006e-05	NM_001001881	2510009E07Rik	hypothetical protein LOC72190
chr11	116469508	116471536	-42	-7	7	3.5545e-06	9.74006e-05	NM_001167680	Rhbdf2	n/a
chr3	95240308	95242356	-37	-13.3333	13.3333	3.70573e-06	0.000100467	NM_009709	Arnt	aryl hydrocarbon receptor nuclear translocator,aryl hydrocarbon receptor nuclear translocator,
chr8	127158823	127161158	-37	-13.3333	13.3333	3.70573e-06	0.000100467	NM_175149	2310022B05Rik	hypothetical protein LOC69551
chr8	72995273	72998492	-45	-5.5	5.5	3.87274e-06	0.000103779	NM_001122830	Klhl26	n/a
chr7	54364663	54368262	-45	-5.5	5.5	3.87274e-06	0.000103779	NM_001163565	Ptpn5	n/a
chr4	13758537	13761044	-32	-33	33	3.91856e-06	0.000104674	NM_009822	Runx1t1	CBFA2T1 identified gene homolog,CBFA2T1 identified gene homolog,CBFA2T1 identified gene homolog,
chr4	150273638	150276088	-47	-4.13333	4.13333	4.32066e-06	0.000112293	NM_020569	Park7	DJ-1 protein
chr7	135144827	135148010	-49	-4.0625	4.0625	4.71287e-06	0.000119337	NM_001079932	Trim72	tripartite motif-containing 72
chr7	4868815	4871136	-46	-4.53846	4.53846	4.97613e-06	0.000123866	NM_170759	Zfp628	zinc finger protein 628
chr1	184425176	184427261	-46	-4.53846	4.53846	4.97613e-06	0.000123866	NM_009794	Capn2	calpain 2
chr10	70005960	70009456	-46	-4.53846	4.53846	4.97613e-06	0.000123866	NM_001162846	Phyhipl	n/a
chr16	84831890	84833934	-32	-33	33	5.13373e-06	0.000126725	NM_008065	Gabpa	GA repeat binding protein, alpha,GA repeat binding protein, alpha,GA repeat binding protein, alpha,
chr9	44208914	44211018	-42	-5.66667	5.66667	5.48054e-06	0.000133408	NM_008063	Slc37a4	solute carrier family 37 (glucose-6-phosphate,solute carrier family 37 (glucose-6-phosphate,solute carrier family 37 (glucose-6-phosphate,
chr17	71344293	71347318	-41	-6.85714	6.85714	5.92739e-06	0.000141848	NM_023402	Myl12b	myosin light chain, regulatory B
chr5	123219154	123222507	-41	-6.85714	6.85714	5.92739e-06	0.000141848	NM_145358	Camkk2	calcium/calmodulin-dependent protein kinase,calcium/calmodulin-dependent protein kinase,calcium/calmodulin-dependent protein kinase,calcium/calmodulin-dependent protein kinase,
chr12	8335623	8338376	-48	-4	4	5.97267e-06	0.000142688	NM_021429	Hs1bp3	HCLS1 binding protein 3
chr1	43525671	43529238	-48	-4	4	5.97267e-06	0.000142688	NM_010879	Nck2	non-catalytic region of tyrosine kinase adaptor
chr14	22362717	22366872	-48	-4	4	5.97267e-06	0.000142688	NM_017479	Myst4	MYST histone acetyltransferase monocytic,MYST histone acetyltransferase monocytic,
chr14	100568757	100571549	-39	-7.5	7.5	6.25639e-06	0.000147888	NM_010636	Klf12	Kruppel-like factor 12
chr15	73041515	73044095	-39	-7.5	7.5	6.25639e-06	0.000147888	NM_153178	Eif2c2	eukaryotic translation initiation factor 2C, 2
chr8	83357955	83360339	-39	-7.5	7.5	6.25639e-06	0.000147888	NM_021356	Gab1	growth factor receptor bound protein,growth factor receptor bound protein,
chr3	10393641	10397914	-45	-4.46154	4.46154	6.34245e-06	0.000149444	NM_025519	Chmp4c	chromatin modifying protein 4C
chr15	58864455	58867695	-43	-5.3	5.3	6.37284e-06	0.000149991	NM_001146180	Mtss1	n/a
chr16	33407988	33410032	-38	-10.5	10.5	6.40411e-06	0.000150552	NM_011749	Zfp148	zinc finger protein 148,zinc finger protein 148,
chr5	37051401	37053445	-59	-2.59459	2.59459	6.41751e-06	0.000150793	NM_001081232	D5Ertd579e	hypothetical protein LOC320661
chr7	99805678	99807677	-31	-32	32	6.7274e-06	0.000156282	NM_029078	Pcf11	pre-mRNA cleavage complex II protein Pcf11,pre-mRNA cleavage complex II protein Pcf11,
chr9	74849805	74851849	-40	-6.71429	6.71429	7.652e-06	0.000171947	NM_153584	BC031353	hypothetical protein LOC235493,hypothetical protein LOC235493,hypothetical protein LOC235493,
chr17	5030894	5032938	-40	-6.71429	6.71429	7.652e-06	0.000171947	NM_001085355	Arid1b	AT rich interactive domain 1B (Swi1 like)
chr3	89037001	89040129	-45	-4.46154	4.46154	8.08037e-06	0.000178862	NM_013605	Muc1	mucin 1, transmembrane
chr4	141616466	141619689	-45	-4.46154	4.46154	8.08037e-06	0.000178862	NM_145402	Tmem51	transmembrane protein 51
chr5	89078806	89080997	-38	-7.33333	7.33333	8.10453e-06	0.000179246	NM_001098476	Grsf1	G-rich RNA sequence binding factor 1 isoform 2
chr19	47695187	47697331	-38	-7.33333	7.33333	8.10453e-06	0.000179246	NM_009289	Slk	STE20-like kinase,STE20-like kinase,
chr17	69734646	69737995	-42	-5.2	5.2	8.17094e-06	0.000180298	NM_009547	Zfp161	zinc finger protein 161,zinc finger protein 161,
chr13	120280975	120283587	-42	-5.2	5.2	8.17094e-06	0.000180298	NM_001177666	Gm7120	n/a
chr18	56876959	56879027	-42	-5.2	5.2	8.17094e-06	0.000180298	NM_010721	Lmnb1	lamin B1
chr7	35126226	35129679	-42	-5.2	5.2	8.17094e-06	0.000180298	NM_025948	Lsm14a	LSM14 homolog A
chr1	79753216	79756168	-40	-5.44444	5.44444	9.07052e-06	0.000194082	NM_001111279	Wdfy1	n/a
chr8	86184614	86187326	-40	-5.44444	5.44444	9.07052e-06	0.000194082	NM_013641	Ptger1	prostaglandin E receptor 1 (subtype EP1),prostaglandin E receptor 1 (subtype EP1),
chr9	108399188	108402528	-40	-5.44444	5.44444	9.07052e-06	0.000194082	NM_145407	Usp19	n/a
chr4	155557700	155560143	-39	-6.57143	6.57143	9.87626e-06	0.000208259	NM_021604	Agrn	agrin
chr2	52391286	52393330	-39	-6.57143	6.57143	9.87626e-06	0.000208259	NM_146123	Cacnb4	calcium channel, voltage-dependent, beta 4,calcium channel, voltage-dependent, beta 4,
chr8	125253510	125255554	-39	-6.57143	6.57143	9.87626e-06	0.000208259	NM_009824	Cbfa2t3	core-binding factor, runt domain, alpha subunit,core-binding factor, runt domain, alpha subunit,core-binding factor, runt domain, alpha subunit,
chr17	5985831	5987917	-42	-5.2	5.2	1.04726e-05	0.00021849	NM_001113351	Synj2	n/a
chr8	19981117	19984073	-42	-5.2	5.2	1.04726e-05	0.00021849	NM_001177408	Gm15319	n/a
chr15	64168623	64170667	-34	-12.3333	12.3333	1.07209e-05	0.000222685	NM_010026	Asap1	development and differentiation enhancing,development and differentiation enhancing,development and differentiation enhancing,development and differentiation enhancing,development and differentiation enhancing,development and differentiation enhancing,
chr2	72141635	72143798	-29	-30	30	1.15617e-05	0.000236624	NM_001164791	B230120H23Rik	n/a
chr8	14918991	14921744	-40	-5.44444	5.44444	1.1664e-05	0.000238291	NM_172751	Arhgef10	Rho guanine nucleotide exchange factor (GEF) 10,Rho guanine nucleotide exchange factor (GEF) 10,
chr16	29992437	29994636	-40	-5.44444	5.44444	1.1664e-05	0.000238291	NM_001033403	Gm1968	hypothetical protein LOC328657
chr10	122140004	122142048	-40	-5.44444	5.44444	1.1664e-05	0.000238291	NM_001110218	Ppm1h	n/a
chr11	118075008	118078276	-42	-4.5	4.5	1.18243e-05	0.000240893	NM_001112700	Cyth1	n/a
chr4	154583681	154586522	-42	-4.5	4.5	1.18243e-05	0.000240893	NM_011385	Ski	Sloan-Kettering viral oncogene homolog
chr9	120892524	120896017	-42	-4.5	4.5	1.18243e-05	0.000240893	NM_001165902	Ctnnb1	n/a
chr8	15031799	15036344	-51	-3.21739	3.21739	1.19794e-05	0.000243397	NM_001007591	BB014433	hypothetical protein LOC434285
chr1	82731919	82734676	-39	-6.57143	6.57143	1.27442e-05	0.000255548	NM_029409	Mff	hypothetical protein LOC75734,hypothetical protein LOC75734,
chr4	137739544	137741588	-39	-6.57143	6.57143	1.27442e-05	0.000255548	NM_001122896	Hp1bp3	n/a
chr15	27919858	27921961	-39	-6.57143	6.57143	1.27442e-05	0.000255548	NM_001081302	Trio	triple functional domain (PTPRF interacting),triple functional domain (PTPRF interacting),
chr16	43625422	43627492	-32	-33	33	1.3187e-05	0.000262439	NM_001146325	Tigit	n/a
chr14	122122192	122126105	-41	-5.1	5.1	1.34178e-05	0.000265989	NM_001128308	Dock9	n/a
chr17	66133547	66135669	-37	-7.16667	7.16667	1.35944e-05	0.000268688	NM_146081	Ppp4r1	protein phosphatase 4, regulatory subunit 1
chr10	17785013	17787057	-37	-7.16667	7.16667	1.35944e-05	0.000268688	NM_009048	Reps1	RalBP1 associated Eps domain containing protein,RalBP1 associated Eps domain containing protein,RalBP1 associated Eps domain containing protein,
chr11	67384471	67386754	-37	-7.16667	7.16667	1.35944e-05	0.000268688	NM_001109657	Gas7	n/a
chr11	120117643	120120487	-43	-3.86667	3.86667	1.42697e-05	0.000278859	NM_198423	Bahcc1	BAH domain and coiled-coil containing 1
chr4	43647975	43650022	-38	-6.42857	6.42857	1.6441e-05	0.000310065	NM_173788	Npr2	natriuretic peptide receptor 2,natriuretic peptide receptor 2,natriuretic peptide receptor 2,
chr16	91359646	91362178	-38	-6.42857	6.42857	1.6441e-05	0.000310065	NM_001110498	Ifnar2	n/a
chr8	124829647	124832018	-38	-6.42857	6.42857	1.6441e-05	0.000310065	NM_009569	Zfpm1	zinc finger protein, multitype 1
chr17	56266759	56268803	-40	-5	5	1.71845e-05	0.000320256	NM_013662	Sema6b	sema domain, transmembrane domain (TM), and,sema domain, transmembrane domain (TM), and,sema domain, transmembrane domain (TM), and,
chr15	85907680	85911463	-43	-3.86667	3.86667	1.80933e-05	0.000332389	NM_172611	Gramd4	hypothetical protein LOC223752
chr18	80298555	80300701	-35	-9.75	9.75	1.82805e-05	0.000334846	NM_175028	Adnp2	n/a
chr10	60957076	60959325	-38	-5.22222	5.22222	1.92692e-05	0.000348443	NM_153542	Lrrc20	leucine rich repeat containing 20
chr8	127389260	127392927	-44	-3.44444	3.44444	2.04804e-05	0.000364651	NM_010322	Gnpat	glyceronephosphate O-acyltransferase,glyceronephosphate O-acyltransferase,
chr11	119974953	119979232	-44	-3.44444	3.44444	2.04804e-05	0.000364651	NM_001110242	1810043H04Rik	n/a
chr7	107166452	107169001	-37	-6.28571	6.28571	2.12048e-05	0.000374111	NM_133709	Chrdl2	chordin-like 2
chr4	130004759	130008617	-37	-6.28571	6.28571	2.12048e-05	0.000374111	NM_010174	Fabp3	fatty acid binding protein 3, muscle and heart
chr5	125449764	125452470	-37	-6.28571	6.28571	2.12048e-05	0.000374111	NM_028443	Fam101a	hypothetical protein LOC73121
chr3	108209048	108212428	-46	-3.42105	3.42105	2.142e-05	0.000376887	NM_017392	Celsr2	cadherin EGF LAG seven-pass G-type receptor 2
chr2	179912302	179914918	-39	-4.9	4.9	2.19999e-05	0.000384295	NM_019822	Adrm1	adhesion regulating molecule 1
chr15	73595078	73597208	-31	-32	32	2.25909e-05	0.000391842	NM_008975	Ptp4a3	protein tyrosine phosphatase 4a3,protein tyrosine phosphatase 4a3,
chr18	20865634	20867678	-35	-6.83333	6.83333	2.27892e-05	0.000394468	NM_019737	B4galt6	UDP-Gal:betaGlcNAc beta
chr16	85125863	85131244	-50	-2.92308	2.92308	2.36609e-05	0.000405887	NM_007471	App	amyloid beta (A4) precursor protein,amyloid beta (A4) precursor protein,amyloid beta (A4) precursor protein,amyloid beta (A4) precursor protein,amyloid beta (A4) precursor protein,
chr19	16847105	16849149	-34	-9.5	9.5	2.37586e-05	0.000407155	NM_173028	Vps13a	vacuolar protein sorting 13A,vacuolar protein sorting 13A,vacuolar protein sorting 13A,
chr17	47758826	47761542	-37	-5.11111	5.11111	2.47544e-05	0.000419928	NM_198421	Usp49	ubiquitin specific protease 49 homolog,ubiquitin specific protease 49 homolog,
chr8	127050997	127053325	-37	-5.11111	5.11111	2.47544e-05	0.000419928	NM_029746	Cog2	component of oligomeric golgi complex 2,component of oligomeric golgi complex 2,
chr15	76331972	76334610	-37	-5.11111	5.11111	2.47544e-05	0.000419928	NM_010046	Dgat1	diacylglycerol O-acyltransferase 1
chr15	78339988	78342408	-37	-5.11111	5.11111	2.47544e-05	0.000419928	NM_008368	Il2rb	interleukin 2 receptor, beta chain
chr15	99942590	99944814	-37	-5.11111	5.11111	2.47544e-05	0.000419928	NM_172819	Dip2b	DIP2 disco-interacting protein 2 homolog B
chr17	24734949	24739017	-43	-3.38889	3.38889	2.57885e-05	0.000432919	NM_011647	Tsc2	tuberous sclerosis 2 isoform 1,tuberous sclerosis 2 isoform 1,tuberous sclerosis 2 isoform 1,tuberous sclerosis 2 isoform 1,
chr9	70009442	70010707	-27	-28	28	2.61061e-05	0.000436856	NM_029784	Fam81a	hypothetical protein LOC76886
chr4	98036872	98039006	-41	-4.15385	4.15385	2.69273e-05	0.000446918	NM_053157	Tm2d1	TM2 domain containing 1 precursor
chr7	126747576	126749835	-36	-6.14286	6.14286	2.73418e-05	0.000451936	NM_054094	Acsm1	acyl-CoA synthetase medium-chain family member
chr2	102009501	102012051	-36	-6.14286	6.14286	2.73418e-05	0.000451936	NM_178886	Ldlrad3	low density lipoprotein receptor class A domain
chr2	143832465	143834830	-39	-4.9	4.9	2.81528e-05	0.000461634	NM_024281	Rrbp1	ribosome binding protein 1 isoform a
chr12	76743926	76747670	-48	-3.08696	3.08696	2.89235e-05	0.000470707	NM_028203	Wdr89	n/a
chr2	167768004	167773103	-48	-2.92	2.92	2.92085e-05	0.000474028	NM_011201	Ptpn1	protein tyrosine phosphatase, non-receptor type
chr9	14193535	14196749	-34	-6.66667	6.66667	2.94988e-05	0.000477393	NM_028013	Endod1	endonuclease domain containing 1,endonuclease domain containing 1,
chr4	33167993	33170461	-34	-6.66667	6.66667	2.94988e-05	0.000477393	NM_008076	Gabrr2	gamma-aminobutyric acid (GABA-C) receptor,
chr8	14905100	14907628	-39	-4.25	4.25	3.13217e-05	0.000498091	NM_001037736	Arhgef10	Rho guanine nucleotide exchange factor (GEF) 10
chr11	46029947	46032895	-40	-4.07692	4.07692	3.42032e-05	0.000529381	NM_177075	C030019I05Rik	hypothetical protein LOC320116
chr15	76069907	76072739	-36	-6.14286	6.14286	3.52451e-05	0.000540287	NM_001163576	Parp10	n/a
chr11	97686982	97689600	-36	-6.14286	6.14286	3.52451e-05	0.000540287	NM_001080935	B230217C12Rik	hypothetical protein LOC68127
chr17	33674006	33676050	-36	-6.14286	6.14286	3.52451e-05	0.000540287	NM_172619	Adamts10	a disintegrin-like and metalloprotease
chr2	33266697	33269179	-36	-6.14286	6.14286	3.52451e-05	0.000540287	NM_001085507	Zbtb34	zinc finger and BTB domain containing 34
chr1	39987054	39989410	-38	-4.8	4.8	3.60108e-05	0.00054817	NM_008696	Map4k4	mitogen-activated protein kinase kinase kinase,mitogen-activated protein kinase kinase kinase,
chr2	120175951	120178198	-33	-6.5	6.5	3.8177e-05	0.000569887	NM_178851	Vps39	vacuolar protein sorting 39 isoform 2
chr4	88786445	88788489	-32	-9	9	4.0124e-05	0.00059177	NM_024433	Mtap	methylthioadenosine phosphorylase
chr7	140295742	140297902	-32	-9	9	4.0124e-05	0.00059177	NM_009980	Ctbp2	C-terminal binding protein 2,C-terminal binding protein 2,
chr16	22878131	22880063	-36	-5	5	4.08094e-05	0.000599529	NM_013465	Ahsg	alpha-2-HS-glycoprotein
chr12	33968656	33971638	-36	-5	5	4.08094e-05	0.000599529	NM_001033436	Atxn7l1	ataxin 7-like 1,ataxin 7-like 1,ataxin 7-like 1,
chr16	91531564	91535314	-43	-3.26316	3.26316	4.22951e-05	0.000616144	NM_008338	Ifngr2	interferon gamma receptor 2
chr15	38211998	38214883	-39	-4	4	4.34206e-05	0.000628606	NM_013692	Klf10	Kruppel-like factor 10
chr7	117896854	117899736	-39	-4	4	4.34206e-05	0.000628606	NM_009667	Ampd3	AMP deaminase 3,AMP deaminase 3,AMP deaminase 3,
chr12	86794657	86796701	-39	-4	4	4.34206e-05	0.000628606	NM_010234	Fos	FBJ osteosarcoma oncogene
chr1	90164770	90166814	-45	-3.04545	3.04545	4.42447e-05	0.000637721	NM_172505	A730008H23Rik	hypothetical protein LOC212427
chr17	13867431	13872190	-48	-2.84615	2.84615	4.4916e-05	0.000645088	NM_010806	Mllt4	myeloid/lymphoid or mixed lineage-leukemia,myeloid/lymphoid or mixed lineage-leukemia,
chr14	47454991	47457035	-35	-6	6	4.54194e-05	0.000650577	NM_026832	Cgrrf1	cell growth regulator with ring finger domain 1,cell growth regulator with ring finger domain 1,cell growth regulator with ring finger domain 1,
chr3	87970366	87973058	-35	-6	6	4.54194e-05	0.000650577	NM_133665	Mef2d	myocyte enhancer factor 2D,myocyte enhancer factor 2D,myocyte enhancer factor 2D,myocyte enhancer factor 2D,
chr17	87778638	87780990	-35	-6	6	4.54194e-05	0.000650577	NM_029298	1700011E24Rik	n/a
chr16	87718286	87720584	-37	-4.7	4.7	4.6041e-05	0.000657315	NM_007520	Bach1	BTB and CNC homology 1,BTB and CNC homology 1,
chr11	118886544	118888588	-40	-3.66667	3.66667	4.64982e-05	0.000662243	NM_007623	Cbx2	chromobox homolog 2
chr15	100900092	100904105	-40	-3.66667	3.66667	4.64982e-05	0.000662243	NM_144790	Ankrd33	ankyrin repeat domain 33,ankyrin repeat domain 33,
chr1	169296674	169300390	-41	-3.5625	3.5625	4.91201e-05	0.000690051	NM_019993	Aldh9a1	aldehyde dehydrogenase 9, subfamily A1
chr19	53396191	53398235	-33	-6.5	6.5	4.93985e-05	0.00069296	NM_010847	Mxi1	Max interactor 1 isoform a
chr1	135306290	135309078	-37	-4.08333	4.08333	5.08269e-05	0.00070775	NM_011439	Sox13	SRY-box 13
chr7	87346937	87348981	-37	-4.08333	4.08333	5.08269e-05	0.00070775	NM_013659	Sema4b	semaphorin 4B precursor,semaphorin 4B precursor,semaphorin 4B precursor,
chr14	32477734	32480527	-37	-4.08333	4.08333	5.08269e-05	0.00070775	NM_025295	Btd	biotinidase
chr12	113054999	113057274	-35	-4.88889	4.88889	5.23675e-05	0.00072346	NM_026752	Zfyve21	zinc finger, FYVE domain containing 21,zinc finger, FYVE domain containing 21,
chr3	27864426	27866470	-35	-4.88889	4.88889	5.23675e-05	0.00072346	NM_008875	Pld1	phospholipase D1,phospholipase D1,phospholipase D1,
chr4	149108026	149110135	-30	-11	11	5.28679e-05	0.00072851	NM_001025106	Tmem201	hypothetical protein LOC230917 isoform a,hypothetical protein LOC230917 isoform a,
chr19	41267495	41269539	-39	-4	4	5.50895e-05	0.000750621	NM_011904	Tll2	tolloid-like 2
chr9	63585005	63588419	-39	-4	4	5.50895e-05	0.000750621	NM_016769	Smad3	MAD homolog 3
chr14	77574127	77578102	-39	-4	4	5.50895e-05	0.000750621	NM_172813	Enox1	ecto-NOX disulfide-thiol exchanger 1,ecto-NOX disulfide-thiol exchanger 1,ecto-NOX disulfide-thiol exchanger 1,
chr16	32665107	32667241	-39	-4	4	5.50895e-05	0.000750621	NM_016788	Tnk2	tyrosine kinase, non-receptor, 2,tyrosine kinase, non-receptor, 2,tyrosine kinase, non-receptor, 2,tyrosine kinase, non-receptor, 2,
chr12	112423898	112429026	-46	-2.84	2.84	5.57142e-05	0.00075675	NM_001048206	Traf3	Tnf receptor-associated factor 3 isoform b,Tnf receptor-associated factor 3 isoform b,
chr9	21886888	21888932	-34	-5.85714	5.85714	5.85127e-05	0.000783738	NM_012029	Ecsit	evolutionarily conserved signaling intermediate,evolutionarily conserved signaling intermediate,evolutionarily conserved signaling intermediate,
chr18	60935981	60938025	-34	-5.85714	5.85714	5.85127e-05	0.000783738	NM_020600	Rps14	ribosomal protein S14
chr11	119777853	119780225	-34	-5.85714	5.85714	5.85127e-05	0.000783738	NM_001085498	Chmp6	chromatin modifying protein 6
chr16	10531128	10533316	-34	-5.85714	5.85714	5.85127e-05	0.000783738	NM_021428	Dexi	dexamethasone-induced protein
chr2	27269388	27271557	-34	-5.85714	5.85714	5.85127e-05	0.000783738	NM_009500	Vav2	vav 2 oncogene
chr4	102217385	102220196	-34	-5.85714	5.85714	5.85127e-05	0.000783738	NM_001177980	Pde4b	n/a
chr4	45502220	45504534	-34	-5.85714	5.85714	5.85127e-05	0.000783738	NM_001033306	Shb	n/a
chrX	121214190	121216234	-39	-3.6	3.6	5.8782e-05	0.000786296	NM_001100616	Vmn2r121	vomeronasal receptor Vmn2r121,vomeronasal receptor Vmn2r121,
chr9	62202583	62204803	-36	-4.6	4.6	5.88369e-05	0.000786816	NM_009672	Anp32a	acidic (leucine-rich) nuclear phosphoprotein 32
chr5	17858428	17862396	-40	-3.5	3.5	6.18837e-05	0.00081527	NM_010305	Gnai1	guanine nucleotide binding protein, alpha
chr15	87497859	87501460	-40	-3.5	3.5	6.18837e-05	0.00081527	NM_134096	Fam19a5	TAFA5 protein
chr8	124487204	124489351	-32	-6.33333	6.33333	6.39051e-05	0.000833687	NM_001110100	Banp	n/a
chr1	94844498	94847024	-32	-6.33333	6.33333	6.39051e-05	0.000833687	NM_011796	Capn10	calpain 10
chr7	117966104	117968281	-32	-6.33333	6.33333	6.39051e-05	0.000833687	NM_025999	Rnf141	ring finger protein 141
chr1	57881740	57885823	-37	-4.08333	4.08333	6.4694e-05	0.000840777	NM_001164566	Spats2l	n/a
chr7	151005177	151008490	-31	-8.75	8.75	6.77428e-05	0.000867679	NM_030221	Nadsyn1	NAD synthetase 1
chr7	17594816	17597179	-31	-8.75	8.75	6.77428e-05	0.000867679	NM_001101535	Ccdc8	n/a
chr14	47031309	47033353	-31	-8.75	8.75	6.77428e-05	0.000867679	NM_007554	Bmp4	bone morphogenetic protein 4
chr12	56058110	56060203	-31	-8.75	8.75	6.77428e-05	0.000867679	NM_013815	Baz1a	n/a
chr3	7453904	7455948	-31	-8.75	8.75	6.77428e-05	0.000867679	NM_173181	Fam164a	hypothetical protein LOC67306
chr2	59681743	59683934	-29	-10.6667	10.6667	6.89914e-05	0.000878473	NM_028118	Wdsub1	WD repeat, SAM and U-box domain containing 1
chr7	54103298	54105342	-38	-3.92308	3.92308	6.98516e-05	0.000885837	NM_001136069	Ldha	n/a
chr16	94813413	94815502	-38	-3.92308	3.92308	6.98516e-05	0.000885837	NM_001113389	Dyrk1a	n/a
chr1	36127831	36130966	-38	-3.53333	3.53333	7.42617e-05	0.000922672	NM_015818	Hs6st1	heparan sulfate 6-O-sulfotransferase 1
chr10	82452451	82455235	-38	-3.53333	3.53333	7.42617e-05	0.000922672	NM_021439	Chst11	carbohydrate sulfotransferase 11
chr2	157262505	157264549	-38	-3.53333	3.53333	7.42617e-05	0.000922672	NM_009271	Src	Rous sarcoma oncogene isoform 1
chr4	106392305	106394533	-36	-4.6	4.6	7.51515e-05	0.000929923	NM_001126487	Gm1027	n/a
chr18	65829955	65832472	-36	-4.6	4.6	7.51515e-05	0.000929923	NM_177028	5330437I02Rik	hypothetical protein LOC319888
chr11	17104805	17108428	-33	-5.71429	5.71429	7.53557e-05	0.000931579	NM_025443	Pno1	partner of NOB1
chr4	145742445	145744489	-33	-5.71429	5.71429	7.53557e-05	0.000931579	NM_001085522	Gm13251	hypothetical protein LOC433791
chr11	77688761	77691155	-33	-5.71429	5.71429	7.53557e-05	0.000931579	NM_008952	Pipox	pipecolic acid oxidase
chr8	26290684	26292728	-33	-5.71429	5.71429	7.53557e-05	0.000931579	NM_199323	Tacc1	transforming acidic coiled-coil containing
chr11	67180835	67182879	-33	-5.71429	5.71429	7.53557e-05	0.000931579	NM_001081250	Myh13	myosin, heavy polypeptide 13, skeletal muscle
chr16	23272526	23274858	-33	-5.71429	5.71429	7.53557e-05	0.000931579	NM_145933	St6gal1	beta galactoside alpha 2,6 sialyltransferase 1,beta galactoside alpha 2,6 sialyltransferase 1,
chr1	193926532	193930754	-40	-3.22222	3.22222	8.08021e-05	0.000974629	NM_011633	Traf5	Tnf receptor-associated factor 5
chr10	110362564	110364906	-36	-4	4	8.22972e-05	0.000986084	NM_007792	Csrp2	cysteine and glycine-rich protein 2
chr8	8682457	8684501	-36	-4	4	8.22972e-05	0.000986084	NM_176849	Arglu1	hypothetical protein LOC234023,hypothetical protein LOC234023,
chr7	97544295	97546339	-36	-4	4	8.22972e-05	0.000986084	NM_001040088	Sytl2	synaptotagmin-like 2 isoform 5,synaptotagmin-like 2 isoform 5,
chr15	89134046	89136090	-36	-4	4	8.22972e-05	0.000986084	NM_001081030	Sbf1	SET binding factor 1,SET binding factor 1,
chr13	54541838	54543882	-36	-4	4	8.22972e-05	0.000986084	NM_028597	Thoc3	THO complex 3
chr8	74941926	74943970	-31	-6.16667	6.16667	8.26536e-05	0.000989182	NM_007944	Eps15l1	epidermal growth factor receptor pathway,epidermal growth factor receptor pathway,epidermal growth factor receptor pathway,epidermal growth factor receptor pathway,
chr9	42746870	42748970	-31	-6.16667	6.16667	8.26536e-05	0.000989182	NM_175481	Grik4	glutamate receptor KA1 precursor
chr8	122617226	122619318	-31	-6.16667	6.16667	8.26536e-05	0.000989182	NM_133967	Zdhhc7	zinc finger, DHHC domain containing 7
chr17	49572855	49576741	-41	-3.15789	3.15789	8.29701e-05	0.000992157	NM_020042	Mocs1	molybdenum cofactor synthesis 1 protein B
chr2	28398572	28400923	-34	-4.77778	4.77778	8.61231e-05	0.00102151	NM_001145836	Ralgds	n/a
chr9	98547211	98549255	-34	-4.77778	4.77778	8.61231e-05	0.00102151	NM_025485	Mrps22	ribosomal protein, mitochondrial, S22
chr9	51021336	51023586	-30	-8.5	8.5	8.80109e-05	0.00103886	NM_011136	Pou2af1	POU domain, class 2, associating factor 1
chr11	85623723	85625767	-30	-8.5	8.5	8.80109e-05	0.00103886	NM_009324	Tbx2	T-box 2
chr17	66423215	66425259	-37	-3.84615	3.84615	8.85131e-05	0.00104345	NM_001025572	Ankrd12	ankyrin repeat domain 12,ankyrin repeat domain 12,
chr1	90199949	90205143	-49	-2.4	2.4	8.99771e-05	0.00105676	NM_134252	Trpm8	transient receptor potential cation channel,
chr2	167805450	167807494	-28	-10.3333	10.3333	9.00385e-05	0.00105731	NM_001080708	Fam65c	hypothetical protein LOC69553
chr12	105967788	105969832	-37	-3.46667	3.46667	9.37534e-05	0.00109063	NM_148948	Dicer1	dicer1
chr5	68030223	68032267	-37	-3.46667	3.46667	9.37534e-05	0.00109063	NM_001033415	Shisa3	hypothetical protein LOC330096
chr14	22668774	22671457	-35	-4.5	4.5	9.59398e-05	0.00110994	NM_026965	Comtd1	catechol-O-methyltransferase domain containing
chr7	146413848	146416728	-35	-4.5	4.5	9.59398e-05	0.00110994	NM_001162540	Stk32c	n/a
chr4	53471174	53473218	-35	-4.5	4.5	9.59398e-05	0.00110994	NM_133891	Slc44a1	solute carrier family 44, member 1,solute carrier family 44, member 1,solute carrier family 44, member 1,
chr6	6115151	6117195	-35	-4.5	4.5	9.59398e-05	0.00110994	NM_001177572	Slc25a13	n/a
chr8	87306244	87308288	-32	-5.57143	5.57143	9.70132e-05	0.00111935	NM_001081981	Nfix	nuclear factor I/X isoform 3
chr4	138845111	138847155	-39	-3.4375	3.4375	9.80119e-05	0.00112805	NM_145384	Pqlc2	PQ loop repeat containing 2
chr5	116083822	116085983	-35	-3.91667	3.91667	0.000104628	0.00118465	NM_198163	Rab35	RAB35, member RAS oncogene family
chr4	46185698	46188707	-35	-3.91667	3.91667	0.000104628	0.00118465	NM_011728	Xpa	xeroderma pigmentosum, complementation group A
chr1	140490418	140492495	-35	-3.91667	3.91667	0.000104628	0.00118465	NM_021605	Nek7	NIMA (never in mitosis gene a)-related expressed
chr1	184248626	184250670	-30	-6	6	0.000106877	0.00120347	NM_175127	Fbxo28	F-box protein 28,F-box protein 28,
chr17	29819394	29822530	-30	-6	6	0.000106877	0.00120347	NM_028791	Ftsjd2	hypothetical protein LOC74157
chr2	91113492	91117036	-33	-4.66667	4.66667	0.000110372	0.00123231	NM_023854	Arfgap2	zinc finger protein 289,zinc finger protein 289,
chr5	30591027	30593717	-33	-4.66667	4.66667	0.000110372	0.00123231	NM_001033460	Gm1060	hypothetical protein LOC381738
chr6	145834767	145837661	-33	-4.66667	4.66667	0.000110372	0.00123231	NM_024469	Bhlhe41	basic helix-loop-helix domain containing, class
chr15	75647157	75649276	-33	-4.66667	4.66667	0.000110372	0.00123231	NM_172121	Zc3h3	zinc finger CCCH type containing 3
chr5	113625703	113628102	-33	-4.66667	4.66667	0.000110372	0.00123231	NM_001033428	Tmem211	hypothetical protein LOC333048
chr9	32242793	32244837	-29	-8.25	8.25	0.000114332	0.00126442	NM_001168354	Kcnj1	n/a
chr11	120087691	120089973	-37	-3.46667	3.46667	0.000118277	0.00129579	NM_198423	Bahcc1	BAH domain and coiled-coil containing 1
chr2	156294674	156296718	-34	-4.4	4.4	0.000122411	0.00132805	NM_001006664	Epb4.1l1	erythrocyte protein band 4.1-like 1 isoform a
chr5	144278520	144281834	-34	-4.4	4.4	0.000122411	0.00132805	NM_009007	Rac1	RAS-related C3 botulinum substrate 1,RAS-related C3 botulinum substrate 1,
chr2	131864586	131867250	-34	-4.4	4.4	0.000122411	0.00132805	NM_175445	Rassf2	Ras association (RalGDS/AF-6) domain family 2
chr9	115190628	115194007	-34	-4.4	4.4	0.000122411	0.00132805	NM_024222	Stt3b	source of immunodominant MHC-associated
chr19	7231181	7233617	-34	-4.4	4.4	0.000122411	0.00132805	NM_134150	Otub1	otubain 1
chr4	151649060	151650895	-38	-3.375	3.375	0.000123209	0.0013342	NM_178406	Gpr153	G protein-coupled receptor 153
chr7	29688717	29692106	-38	-3.375	3.375	0.000123209	0.0013342	NM_001110807	Capn12	n/a
chr9	42275357	42277523	-32	-5.57143	5.57143	0.000124849	0.00134678	NM_173038	Tbcel	tubulin folding cofactor E-like,tubulin folding cofactor E-like,tubulin folding cofactor E-like,
chr16	28923173	28925603	-32	-5.57143	5.57143	0.000124849	0.00134678	NM_177718	1600021P15Rik	hypothetical protein LOC239796
chr5	74450780	74452921	-32	-5.57143	5.57143	0.000124849	0.00134678	NM_177561	Usp46	ubiquitin specific peptidase 46
chr4	154073778	154076269	-32	-5.57143	5.57143	0.000124849	0.00134678	NM_028513	Actrt2	actin-related protein T2
chr4	153635337	153637660	-32	-5.57143	5.57143	0.000124849	0.00134678	NM_001112744	Arhgef16	n/a
chr6	32970516	32973086	-32	-5.57143	5.57143	0.000124849	0.00134678	NM_025336	Chchd3	coiled-coil-helix-coiled-coil-helix domain,coiled-coil-helix-coiled-coil-helix domain,
chr8	123223701	123227675	-40	-2.90476	2.90476	0.000131033	0.00139334	NM_009941	Cox4i1	cytochrome c oxidase subunit IV isoform 1,cytochrome c oxidase subunit IV isoform 1,
chr2	38860859	38862912	-34	-3.83333	3.83333	0.000132934	0.00140739	NM_025592	Rpl35	ribosomal protein L35
chr5	33964337	33965853	-23	-24	24	0.000134385	0.00141803	NM_178390	Fam53a	dorsal neural-tube nuclear protein
chr15	101632128	101634790	-30	-6	6	0.000138165	0.00144542	NM_212485	Krt73	keratin 73
chr6	136872516	136874560	-30	-6	6	0.000138165	0.00144542	NM_026983	Erp27	endoplasmic reticulum protein 27
chr4	58190566	58192610	-30	-6	6	0.000138165	0.00144542	NM_022814	Svep1	polydom precursor
chr3	22012809	22015316	-30	-6	6	0.000138165	0.00144542	NM_030732	Tbl1xr1	IRA1 protein,IRA1 protein,IRA1 protein,
chr11	117166910	117169289	-32	-4.55556	4.55556	0.000141379	0.00146835	NM_017380	2015-09-09	septin 9,septin 9,
chr11	102974250	102977426	-36	-3.76923	3.76923	0.000141839	0.00147161	NM_138753	Hexim1	hexamethylene bis-acetamide inducible 1
chr8	91048060	91050104	-33	-4.3	4.3	0.000156098	0.00156923	NM_001163660	Nkd1	n/a
chr5	130627627	130629771	-33	-4.3	4.3	0.000156098	0.00156923	NM_172509	Kctd7	potassium channel tetramerisation domain
chr12	45289565	45292067	-33	-4.3	4.3	0.000156098	0.00156923	NM_013760	Dnajb9	DnaJ (Hsp40) homolog, subfamily B, member 9
chr2	32788661	32790705	-33	-4.3	4.3	0.000156098	0.00156923	NM_199302	Lrsam1	leucine rich repeat and sterile alpha motif
chr9	63491508	63494165	-33	-4.3	4.3	0.000156098	0.00156923	NM_025857	Aagab	hypothetical protein LOC66939,hypothetical protein LOC66939,
chr11	119499235	119502941	-37	-3.05556	3.05556	0.000158892	0.00158765	NM_028898	Rptor	raptor,raptor,raptor,raptor,
chr16	89972600	89974955	-31	-5.42857	5.42857	0.00016061	0.00159887	NM_001145886	Tiam1	n/a
chr1	82284510	82286871	-31	-5.42857	5.42857	0.00016061	0.00159887	NM_010570	Irs1	insulin receptor substrate 1
chr6	146438704	146440748	-31	-5.42857	5.42857	0.00016061	0.00159887	NM_010586	Itpr2	inositol 1,4,5-triphosphate receptor 2 isoform
chr4	120677878	120679922	-31	-5.42857	5.42857	0.00016061	0.00159887	NM_133716	Smap2	stromal membrane-associated protein 1-like
chr2	125524523	125527533	-31	-5.42857	5.42857	0.00016061	0.00159887	NM_199022	Shc4	rai-like protein RaLP,rai-like protein RaLP,
chr7	106710920	106712964	-31	-5.42857	5.42857	0.00016061	0.00159887	NM_178220	Arrb1	arrestin, beta 1 isoform B
chr6	126719108	126721740	-31	-5.42857	5.42857	0.00016061	0.00159887	NM_013568	Kcna6	potassium voltage-gated channel, shaker-related,,potassium voltage-gated channel, shaker-related,,
chr1	90180608	90182931	-39	-3.05263	3.05263	0.000161598	0.00160529	NM_198652	Hjurp	hypothetical protein LOC381280
chr11	101322795	101324839	-34	-3.83333	3.83333	0.000168789	0.00165116	NM_012037	Vat1	vesicle amine transport protein 1 homolog (T
chr14	32042856	32044900	-34	-3.83333	3.83333	0.000168789	0.00165116	NM_001025379	Sema3g	sema domain, immunoglobulin domain (Ig), short
chr2	29517668	29520026	-29	-5.83333	5.83333	0.000178563	0.00172237	NM_001039086	Rapgef1	Rap guanine nucleotide exchange factor (GEF) 1,Rap guanine nucleotide exchange factor (GEF) 1,
chr10	94740204	94742248	-29	-5.83333	5.83333	0.000178563	0.00172237	NM_009950	Cradd	CASP2 and RIPK1 domain containing adaptor with,CASP2 and RIPK1 domain containing adaptor with,CASP2 and RIPK1 domain containing adaptor with,
chr12	60155062	60157412	-35	-3.69231	3.69231	0.000179362	0.00172843	NM_030057	Trappc6b	trafficking protein particle complex 6B
chr17	46976051	46979563	-35	-3.69231	3.69231	0.000179362	0.00172843	NM_001100452	BC032203	n/a
chr1	157408308	157411382	-31	-4.44444	4.44444	0.000181007	0.00174089	NM_028250	Acbd6	acyl-Coenzyme A binding domain containing 6,acyl-Coenzyme A binding domain containing 6,acyl-Coenzyme A binding domain containing 6,
chr14	122301956	122304434	-31	-4.44444	4.44444	0.000181007	0.00174089	NM_182806	Gpr18	G protein-coupled receptor 18
chr5	128088536	128090580	-28	-8	8	0.000192878	0.00182934	NM_133895	Slc15a4	solute carrier family 15, member 4
chr10	57685999	57688043	-36	-3.25	3.25	0.000194238	0.00183931	NM_001081954	Dux	double homeobox
chr7	19671443	19674377	-33	-4.3	4.3	0.000198935	0.00187353	NM_032418	Dmpk	dystrophia myotonica-protein kinase,dystrophia myotonica-protein kinase,
chr6	136768875	136771003	-33	-4.3	4.3	0.000198935	0.00187353	NM_021714	Wbp11	WW domain binding protein 11
chr9	45666313	45668357	-33	-4.3	4.3	0.000198935	0.00187353	NM_001145947	Bace1	n/a
chr13	44846666	44849394	-33	-4.3	4.3	0.000198935	0.00187353	NM_021878	Jarid2	jumonji protein,jumonji protein,jumonji protein,jumonji protein,
chr9	70803663	70806468	-33	-4.3	4.3	0.000198935	0.00187353	NM_008280	Lipc	lipase, hepatic,lipase, hepatic,
chr16	34554184	34556228	-33	-4.3	4.3	0.000198935	0.00187353	NM_001164268	Kalrn	n/a
chr5	116345619	116348025	-33	-4.3	4.3	0.000198935	0.00187353	NM_007708	Cit	citron,citron,citron,citron,
chr7	139992561	139995783	-38	-3	3	0.000201463	0.00189179	NM_212473	Fam53b	hypothetical protein LOC77938,hypothetical protein LOC77938,hypothetical protein LOC77938,hypothetical protein LOC77938,hypothetical protein LOC77938,
chr5	144471950	144477289	-39	-2.77273	2.77273	0.000202296	0.00189779	NM_029749	Usp42	ubiquitin specific protease 42
chr7	73234470	73236404	-30	-5.28571	5.28571	0.000206529	0.00192806	NM_024439	H47	selenoprotein S
chr15	36735866	36738203	-30	-5.28571	5.28571	0.000206529	0.00192806	NM_011740	Ywhaz	tyrosine 3-monooxygenase/tryptophan,tyrosine 3-monooxygenase/tryptophan,
chr13	55841548	55843730	-30	-5.28571	5.28571	0.000206529	0.00192806	NM_028281	Pcbd2	pterin-4 alpha-carbinolamine dehydratase 2
chr9	57927709	57929890	-30	-5.28571	5.28571	0.000206529	0.00192806	NM_029212	Ccdc33	coiled-coil domain containing 33,coiled-coil domain containing 33,
chr1	89776042	89778462	-30	-5.28571	5.28571	0.000206529	0.00192806	NM_177646	Dgkd	n/a
chr2	116733776	116735968	-30	-5.28571	5.28571	0.000206529	0.00192806	NM_026104	Tmco5	transmembrane and coiled-coil domains 5,transmembrane and coiled-coil domains 5,
chr15	95587745	95589905	-30	-5.28571	5.28571	0.000206529	0.00192806	NM_175344	Ano6	transmembrane protein 16F,transmembrane protein 16F,
chr11	120140122	120142389	-30	-5.28571	5.28571	0.000206529	0.00192806	NM_198423	Bahcc1	BAH domain and coiled-coil containing 1
chr9	102958318	102960362	-30	-5.28571	5.28571	0.000206529	0.00192806	NM_033314	Slco2a1	solute carrier organic anion transporter family,
chr9	90081349	90083393	-33	-3.75	3.75	0.000214169	0.00198198	NM_001003911	Adamts7	a disintegrin-like and metalloprotease,a disintegrin-like and metalloprotease,
chr12	71958767	71960811	-33	-3.75	3.75	0.000214169	0.00198198	NM_028127	Frmd6	FERM domain containing 6,FERM domain containing 6,
chr17	46774695	46777857	-34	-3.61538	3.61538	0.000226642	0.00206801	NM_029091	Klc4	kinesin light chain 4,kinesin light chain 4,kinesin light chain 4,
chr14	48756683	48759186	-34	-3.61538	3.61538	0.000226642	0.00206801	NM_033602	Peli2	pellino 2
chr1	172810844	172812888	-28	-5.66667	5.66667	0.000230707	0.00209553	NM_023173	Dusp12	dual specificity phosphatase 12
chr13	74491892	74494593	-28	-5.66667	5.66667	0.000230707	0.00209553	NM_001168658	Ccdc127	n/a
chr1	107653868	107655912	-30	-4.33333	4.33333	0.00023162	0.00210168	NM_009399	Tnfrsf11a	tumor necrosis factor receptor superfamily,
chr12	3920496	3922617	-30	-4.33333	4.33333	0.00023162	0.00210168	NM_153743	Dnmt3a	DNA methyltransferase 3A isoform 2
chr14	22487944	22489988	-30	-4.33333	4.33333	0.00023162	0.00210168	NM_001013826	Dupd1	dual specificity phosphatase and pro isomerase
chr13	47336769	47338902	-30	-4.33333	4.33333	0.00023162	0.00210168	NM_001170643	Rnf144b	n/a
chr9	65041569	65042604	-21	-22	22	0.000232849	0.00210993	NM_177460	Parp16	poly (ADP-ribose) polymerase family, member 16,poly (ADP-ribose) polymerase family, member 16,
chr14	65691449	65694214	-36	-3.25	3.25	0.000243577	0.00218103	NM_018788	Extl3	exostoses (multiple)-like 3,exostoses (multiple)-like 3,
chr13	20602757	20606280	-36	-3.25	3.25	0.000243577	0.00218103	NM_198093	Elmo1	engulfment and cell motility 1 isoform 2,engulfment and cell motility 1 isoform 2,
chr19	40567550	40570996	-36	-3	3	0.00024835	0.00221213	NM_178362	Sorbs1	sorbin and SH3 domain containing 1 isoform 2,sorbin and SH3 domain containing 1 isoform 2,
chr13	45605040	45608706	-39	-2.77273	2.77273	0.000250462	0.00222578	NM_025508	Gmpr	guanosine monophosphate reductase
chr16	11170589	11174317	-37	-2.94737	2.94737	0.000250934	0.00222883	NM_145931	Zc3h7a	zinc finger CCCH type containing 7
chr5	35942275	35946180	-37	-2.94737	2.94737	0.000250934	0.00222883	NM_030721	Acox3	acyl-Coenzyme A oxidase 3, pristanoyl,acyl-Coenzyme A oxidase 3, pristanoyl,acyl-Coenzyme A oxidase 3, pristanoyl,
chr5	115241647	115244652	-37	-2.7619	2.7619	0.00025156	0.00223286	NM_026718	Ankrd13a	ankyrin repeat domain 13a,ankyrin repeat domain 13a,
chr10	126440859	126442903	-32	-4.2	4.2	0.000253367	0.00224446	NM_009635	Avil	advillin
chr18	55137963	55140007	-32	-4.2	4.2	0.000253367	0.00224446	NM_175751	Zfp608	zinc finger protein 608
chr3	145347349	145349393	-32	-4.2	4.2	0.000253367	0.00224446	NM_010516	Cyr61	cysteine rich protein 61
chr3	129764238	129766463	-29	-5.14286	5.14286	0.000265459	0.00232096	NM_207209	Sec24b	SEC24 related gene family, member B,SEC24 related gene family, member B,
chr12	33833345	33835389	-29	-5.14286	5.14286	0.000265459	0.00232096	NM_028139	Atxn7l1	ataxin 7-like 4
chr7	128229884	128232805	-29	-5.14286	5.14286	0.000265459	0.00232096	NM_139310	Otoa	otoancorin,otoancorin,otoancorin,
chr17	5854748	5857289	-29	-5.14286	5.14286	0.000265459	0.00232096	NM_025664	Snx9	sorting nexin 9
chr6	119039593	119041930	-29	-5.14286	5.14286	0.000265459	0.00232096	NM_001159535	Cacna1c	n/a
chr4	138515152	138517196	-32	-3.66667	3.66667	0.000271556	0.00235879	NM_025786	Rnf186	ring finger protein 186
chr4	117574701	117577710	-32	-3.66667	3.66667	0.000271556	0.00235879	NM_146152	Ipo13	importin 13
chr17	46979622	46983288	-32	-3.66667	3.66667	0.000271556	0.00235879	NM_001100452	BC032203	n/a
chr3	37546582	37548628	-33	-3.53846	3.53846	0.000286163	0.00244742	NM_011896	Spry1	sprouty homolog 1,sprouty homolog 1,
chr19	28886509	28890112	-33	-3.53846	3.53846	0.000286163	0.00244742	NM_009199	Slc1a1	solute carrier family 1 (neuronal/epithelial,solute carrier family 1 (neuronal/epithelial,solute carrier family 1 (neuronal/epithelial,solute carrier family 1 (neuronal/epithelial,
chr14	78232101	78234666	-33	-3.53846	3.53846	0.000286163	0.00244742	NM_001033440	Gm1587	hypothetical protein LOC380920
chr12	3891443	3893487	-30	-4.33333	4.33333	0.000296218	0.00250687	NM_153743	Dnmt3a	DNA methyltransferase 3A isoform 2
chr16	93885252	93887692	-30	-4.33333	4.33333	0.000296218	0.00250687	NM_028083	Chaf1b	chromatin assembly factor 1 subunit B
chr18	52627074	52629118	-30	-4.33333	4.33333	0.000296218	0.00250687	NM_026040	Srfbp1	serum response factor binding protein 1
chr10	114826094	114828779	-30	-4.33333	4.33333	0.000296218	0.00250687	NM_001033261	Zfc3h1	proline/serine-rich coiled-coil 2
chr8	12976497	12979285	-30	-4.33333	4.33333	0.000296218	0.00250687	NM_001159485	Mcf2l	n/a
chr8	60094252	60096412	-30	-4.33333	4.33333	0.000296218	0.00250687	NM_144731	Galnt7	UDP-N-acetyl-alpha-D-galactosamine: polypeptide
chr10	40644018	40646197	-30	-4.33333	4.33333	0.000296218	0.00250687	NM_031877	Wasf1	WASP family 1
chr7	70310973	70314097	-30	-4.33333	4.33333	0.000296218	0.00250687	NM_007390	Chrna7	cholinergic receptor, nicotinic, alpha 7
chr4	106692763	106694807	-30	-4.33333	4.33333	0.000296218	0.00250687	NM_025500	Mrpl37	mitochondrial ribosomal protein L37
chr3	144263540	144265631	-27	-5.5	5.5	0.000297985	0.00251718	NM_053102	2015-09-15	15 kDa selenoprotein precursor
chr14	70974786	70979067	-40	-2.6	2.6	0.000300179	0.00252995	NM_153136	Nudt18	nudix (nucleoside diphosphate linked moiety
chr17	31503527	31506217	-35	-3.1875	3.1875	0.000305183	0.00255883	NM_001163748	Pde9a	n/a
chr5	36070559	36072929	-31	-4.1	4.1	0.000322481	0.00265642	NM_194344	Sh3tc1	SH3 domain and tetratricopeptide repeats 1,SH3 domain and tetratricopeptide repeats 1,
chr6	99638389	99640433	-31	-4.1	4.1	0.000322481	0.00265642	NM_008158	Gpr27	G protein-coupled receptor 27
chr10	80004752	80006796	-31	-4.1	4.1	0.000322481	0.00265642	NM_026094	Atp8b3	ATPase, Class I, type 8B, member 3
chr8	86659599	86661643	-31	-4.1	4.1	0.000322481	0.00265642	NM_001013384	Podnl1	podocan-like 1
chr10	62937304	62940075	-31	-4.1	4.1	0.000322481	0.00265642	NM_001164376	Ctnna3	n/a
chr16	90910902	90912960	-31	-4.1	4.1	0.000322481	0.00265642	NM_026502	1110004E09Rik	hypothetical protein LOC68001
chr1	138203649	138205791	-31	-4.1	4.1	0.000322481	0.00265642	NM_001081360	Camsap1l1	calmodulin regulated spectrin-associated protein,calmodulin regulated spectrin-associated protein,
chr2	4429517	4432156	-31	-4.1	4.1	0.000322481	0.00265642	NM_001177844	Frmd4a	n/a
chr4	43402751	43404795	-26	-7.5	7.5	0.000325211	0.00267151	NM_001037709	Rusc2	RUN and SH3 domain containing 2
chr17	66409982	66412026	-26	-7.5	7.5	0.000325211	0.00267151	NM_001025572	Ankrd12	ankyrin repeat domain 12,ankyrin repeat domain 12,
chr3	153381760	153383880	-29	-5.14286	5.14286	0.000341047	0.00275742	NM_011372	St6galnac3	ST6
chr15	36919893	36922411	-29	-5.14286	5.14286	0.000341047	0.00275742	NM_026521	Zfp706	zinc finger protein 706
chr5	147229226	147231270	-29	-5.14286	5.14286	0.000341047	0.00275742	NM_145155	Wasf3	WAS protein family, member 3
chr18	36543147	36545534	-29	-5.14286	5.14286	0.000341047	0.00275742	NM_001081365	0610010O12Rik	hypothetical protein LOC66060
chr10	128392345	128395271	-31	-3.58333	3.58333	0.000344064	0.00277348	NM_027853	Mettl7b	methyltransferase like 7B
chr7	105501363	105505292	-31	-3.58333	3.58333	0.000344064	0.00277348	NM_001168541	Tsku	n/a
chr19	53439678	53441774	-31	-3.58333	3.58333	0.000344064	0.00277348	NM_172429	Smndc1	survival motor neuron domain containing 1,survival motor neuron domain containing 1,
chr19	40380404	40382747	-31	-3.58333	3.58333	0.000344064	0.00277348	NM_016861	Pdlim1	carboxyl terminal LIM domain protein 1
chr5	89359678	89361722	-31	-3.58333	3.58333	0.000344064	0.00277348	NM_001136260	Slc4a4	n/a
chr13	96097676	96101841	-40	-2.53846	2.53846	0.000359664	0.00285502	NM_028106	Zbed3	zinc finger, BED domain containing 3,zinc finger, BED domain containing 3,
chr10	114748481	114751140	-33	-3.53846	3.53846	0.000361022	0.002862	NM_024454	Rab21	RAB21, member RAS oncogene family
chr4	117831761	117834999	-33	-3.53846	3.53846	0.000361022	0.002862	NM_001161823	Kdm4a	n/a
chr12	34050892	34053202	-33	-3.53846	3.53846	0.000361022	0.002862	NM_029152	Efcab10	n/a
chr7	116168917	116172626	-39	-2.56	2.56	0.000368921	0.00290816	NM_021885	Tub	tubby
chr10	77632618	77634662	-33	-3.2	3.2	0.000373568	0.00293717	NM_138601	D10Jhu81e	es1 protein
chr1	85243899	85247448	-33	-3.2	3.2	0.000373568	0.00293717	NM_175219	C130026I21Rik	SP140 nuclear body protein family member isoform
chr9	92439781	92441969	-29	-4.22222	4.22222	0.000378609	0.00296847	NM_001142916	Plod2	n/a
chr18	6119097	6121141	-29	-4.22222	4.22222	0.000378609	0.00296847	NM_001039692	Arhgap12	Rho GTPase activating protein 12 isoform 1,Rho GTPase activating protein 12 isoform 1,
chr11	53360115	53362822	-29	-4.22222	4.22222	0.000378609	0.00296847	NM_008443	Kif3a	kinesin family member 3A,kinesin family member 3A,kinesin family member 3A,
chr9	37260363	37262842	-29	-4.22222	4.22222	0.000378609	0.00296847	NM_001164767	Robo3	n/a
chr10	67465466	67467510	-29	-4.22222	4.22222	0.000378609	0.00296847	NM_001081346	Rtkn2	pleckstrin homology domain containing, family K,pleckstrin homology domain containing, family K,
chr7	104049509	104052251	-29	-4.22222	4.22222	0.000378609	0.00296847	NM_153591	Nars2	asparaginyl-tRNA synthetase 2
chr7	87815691	87819609	-34	-3.125	3.125	0.000382023	0.00298956	NM_173863	Crtc3	transducer of regulated CREB protein 3
chr2	32617287	32620480	-36	-2.71429	2.71429	0.000386745	0.00301861	NM_152800	Tor2a	torsin family 2, member A
chr11	118816752	118818796	-36	-2.71429	2.71429	0.000386745	0.00301861	NM_001030291	Enpp7	ectonucleotide pyrophosphatase/phosphodiesterase,ectonucleotide pyrophosphatase/phosphodiesterase,
chr6	133988102	133990146	-36	-2.89474	2.89474	0.000388201	0.00302754	NM_007961	Etv6	ets variant gene 6 (TEL oncogene),ets variant gene 6 (TEL oncogene),
chr17	34074716	34076760	-30	-4	4	0.000410162	0.00316044	NM_010385	H2-Ke2	H2-K region expressed gene 2
chr2	157378399	157380443	-30	-4	4	0.000410162	0.00316044	NM_010923	Nnat	neuronatin isoform alpha
chr2	59954711	59956895	-30	-4	4	0.000410162	0.00316044	NM_001001182	Baz2b	bromodomain adjacent to zinc finger domain, 2B,bromodomain adjacent to zinc finger domain, 2B,bromodomain adjacent to zinc finger domain, 2B,bromodomain adjacent to zinc finger domain, 2B,
chr11	88026663	88029139	-30	-4	4	0.000410162	0.00316044	NM_024174	Mrps23	mitochondrial ribosomal protein S23
chr7	105311552	105313596	-30	-4	4	0.000410162	0.00316044	NM_007602	Capn5	calpain 5,calpain 5,
chr13	46035971	46038015	-30	-4	4	0.000410162	0.00316044	NM_009124	Atxn1	ataxin 1
chr3	138701842	138704306	-30	-4	4	0.000410162	0.00316044	NM_145544	Rap1gds1	RAP1, GTP-GDP dissociation stimulator 1 isoform,RAP1, GTP-GDP dissociation stimulator 1 isoform,
chr10	94079263	94081307	-30	-4	4	0.000410162	0.00316044	NM_177026	Tmcc3	n/a
chr19	3908240	3910284	-26	-7.5	7.5	0.000422186	0.00323187	NM_001136091	Tcirg1	n/a
chr8	28083557	28085961	-26	-7.5	7.5	0.000422186	0.00323187	NM_001110508	Zfp703	n/a
chr6	48015540	48017584	-26	-7.5	7.5	0.000422186	0.00323187	NM_001081382	Zfp777	zinc finger protein 777,zinc finger protein 777,
chr1	34038618	34040861	-31	-3.58333	3.58333	0.000435594	0.00331042	NM_134448	Dst	dystonin isoform b
chr13	49521433	49524028	-28	-5	5	0.000437941	0.00332406	NM_199056	Ippk	inositol 1,3,4,5,6-pentakisphosphate 2-kinase
chr2	101523534	101526097	-28	-5	5	0.000437941	0.00332406	NM_009424	Traf6	Tnf receptor-associated factor 6,Tnf receptor-associated factor 6,
chr18	60853915	60856383	-28	-5	5	0.000437941	0.00332406	NM_008306	Ndst1	N-deacetylase/N-sulfotransferase (heparan,N-deacetylase/N-sulfotransferase (heparan,N-deacetylase/N-sulfotransferase (heparan,
chr4	59660984	59663028	-24	-9	9	0.000445499	0.00336773	NM_001015681	E130308A19Rik	hypothetical protein LOC230259 isoform 2
chr12	8330359	8332403	-32	-3.46154	3.46154	0.000455079	0.00342258	NM_021429	Hs1bp3	HCLS1 binding protein 3
chr11	117154567	117156611	-32	-3.46154	3.46154	0.000455079	0.00342258	NM_001113487	2015-09-09	n/a
chr8	126541526	126543670	-32	-3.13333	3.13333	0.000468976	0.00350117	NM_133966	Taf5l	TAF5-like RNA polymerase II, p300/CBP-associated,TAF5-like RNA polymerase II, p300/CBP-associated,
chr17	26737939	26741029	-32	-3.13333	3.13333	0.000468976	0.00350117	NM_026170	Ergic1	endoplasmic reticulum-golgi intermediate
chr8	86201883	86205134	-36	-2.63636	2.63636	0.000472516	0.003521	NM_013641	Ptger1	prostaglandin E receptor 1 (subtype EP1),prostaglandin E receptor 1 (subtype EP1),
chr10	122627281	122631146	-33	-3.0625	3.0625	0.000477759	0.00355024	NM_027604	Usp15	ubiquitin specific peptidase 15,ubiquitin specific peptidase 15,ubiquitin specific peptidase 15,ubiquitin specific peptidase 15,ubiquitin specific peptidase 15,ubiquitin specific peptidase 15,
chr1	90149061	90151105	-33	-3.0625	3.0625	0.000477759	0.00355024	NM_172505	A730008H23Rik	hypothetical protein LOC212427
chr17	43375010	43379022	-35	-2.66667	2.66667	0.000478805	0.00355605	NM_133776	Gpr110	G protein-coupled receptor 110
chr7	35974614	35978487	-34	-2.88889	2.88889	0.000481958	0.00357354	NM_017394	Slc7a10	solute carrier family 7 (cationic amino acid
chr14	8945670	8949314	-34	-2.88889	2.88889	0.000481958	0.00357354	NM_145458	Pxk	PX domain containing serine/threonine kinase,PX domain containing serine/threonine kinase,
chr8	73453624	73456755	-34	-2.88889	2.88889	0.000481958	0.00357354	NM_173013	Mtap1s	microtubule-associated protein 1S
chr15	25728112	25730942	-35	-2.84211	2.84211	0.000482126	0.00357446	NM_001034851	Fam134b	hypothetical protein LOC66270 isoform 1
chr8	73116056	73118158	-28	-4.11111	4.11111	0.000483615	0.00358271	NM_023627	Isyna1	myo-inositol 1-phosphate synthase A1
chr4	133185742	133188534	-28	-4.11111	4.11111	0.000483615	0.00358271	NM_001017968	Zdhhc18	zinc finger, DHHC domain containing 18
chr18	68097936	68100232	-28	-4.11111	4.11111	0.000483615	0.00358271	NM_172631	D18Ertd653e	hypothetical protein LOC52662
chr9	43899142	43901186	-28	-4.11111	4.11111	0.000483615	0.00358271	NM_198091	Usp2	ubiquitin-specific protease 2 isoform Usp2-45
chr13	51204014	51206152	-28	-4.11111	4.11111	0.000483615	0.00358271	NM_146043	Spin1	spindlin isoform 2,spindlin isoform 2,
chr8	97655247	97657291	-28	-4.11111	4.11111	0.000483615	0.00358271	NM_010631	Kifc3	kinesin family member C3,kinesin family member C3,kinesin family member C3,kinesin family member C3,kinesin family member C3,
chr1	132979782	132981826	-28	-4.11111	4.11111	0.000483615	0.00358271	NM_008551	Mapkapk2	MAP kinase-activated protein kinase 2
chr8	127445897	127447966	-28	-4.11111	4.11111	0.000483615	0.00358271	NM_001111141	Gm505	n/a
chr8	48827625	48830083	-28	-4.11111	4.11111	0.000483615	0.00358271	NM_172407	Cdkn2aip	CDKN2A interacting protein
chr2	156802947	156804991	-26	-5.33333	5.33333	0.000496606	0.00365402	NM_013865	Ndrg3	N-myc downstream regulated gene 3,N-myc downstream regulated gene 3,
chr11	110951134	110953812	-26	-5.33333	5.33333	0.000496606	0.00365402	NM_008425	Kcnj2	potassium inwardly-rectifying channel J2
chr3	87726017	87729231	-29	-3.9	3.9	0.000521302	0.00378696	NM_026591	Mrpl24	mitochondrial ribosomal protein L24,mitochondrial ribosomal protein L24,mitochondrial ribosomal protein L24,mitochondrial ribosomal protein L24,
chr15	79593046	79595090	-29	-3.9	3.9	0.000521302	0.00378696	NM_017470	Dnalc4	dynein, axonemal, light chain 4
chr8	125790029	125792073	-29	-3.9	3.9	0.000521302	0.00378696	NM_020497	Zfp276	zinc finger protein 276
chr17	63809810	63812857	-29	-3.9	3.9	0.000521302	0.00378696	NM_015794	Fbxl17	n/a
chr17	29315081	29317311	-25	-7.25	7.25	0.000547979	0.00392682	NM_001002786	Rab44	hypothetical protein LOC442827
chr11	113512458	113514502	-30	-3.5	3.5	0.000551023	0.00394253	NM_013581	Cog1	component of oligomeric golgi complex 1
chr6	121025654	121028382	-30	-3.5	3.5	0.000551023	0.00394253	NM_153396	Mical3	microtubule associated monoxygenase, calponin,microtubule associated monoxygenase, calponin,microtubule associated monoxygenase, calponin,
chr7	53333145	53336339	-30	-3.5	3.5	0.000551023	0.00394253	NM_010602	Kcnj11	potassium inwardly rectifying channel, subfamily
chr11	119068390	119070434	-30	-3.5	3.5	0.000551023	0.00394253	NM_172443	Tbc1d16	TBC1 domain family, member 16,TBC1 domain family, member 16,
chr14	33769214	33771258	-30	-3.5	3.5	0.000551023	0.00394253	NM_001146021	Lrrc18	n/a
chr10	19975622	19978159	-30	-3.5	3.5	0.000551023	0.00394253	NM_001101561	Gm6251	n/a
chr1	87486979	87489183	-45	-2.07143	2.07143	0.000554699	0.00396145	NM_001013817	Sp140	SP140 nuclear body protein family member
chr9	71614172	71616562	-27	-4.85714	4.85714	0.000562068	0.00399916	NM_026599	Cgnl1	cingulin-like 1
chr16	56024778	56026822	-27	-4.85714	4.85714	0.000562068	0.00399916	NM_001024622	Pcnp	PEST proteolytic signal containing nuclear,PEST proteolytic signal containing nuclear,
chr12	112692558	112694602	-27	-4.85714	4.85714	0.000562068	0.00399916	NM_009396	Tnfaip2	tumor necrosis factor, alpha-induced protein 2,tumor necrosis factor, alpha-induced protein 2,tumor necrosis factor, alpha-induced protein 2,
chr7	144491340	144493907	-27	-4.85714	4.85714	0.000562068	0.00399916	NM_010096	Ebf3	early B-cell factor 3,early B-cell factor 3,
chr10	42333784	42336195	-27	-4.85714	4.85714	0.000562068	0.00399916	NM_152229	Nr2e1	nuclear receptor subfamily 2, group E, member 1,nuclear receptor subfamily 2, group E, member 1,
chr5	72014298	72016342	-27	-4.85714	4.85714	0.000562068	0.00399916	NM_010251	Gabra4	gamma-aminobutyric acid (GABA-A) receptor,,gamma-aminobutyric acid (GABA-A) receptor,,
chr12	101081862	101084170	-27	-4.85714	4.85714	0.000562068	0.00399916	NM_030172	2610021K21Rik	hypothetical protein LOC78767,hypothetical protein LOC78767,hypothetical protein LOC78767,
chr16	58474299	58476374	-27	-4.85714	4.85714	0.000562068	0.00399916	NM_018784	St3gal6	alpha2,3-sialyltransferase VI,alpha2,3-sialyltransferase VI,alpha2,3-sialyltransferase VI,
chr6	87971283	87974378	-31	-3.38462	3.38462	0.000573134	0.00405526	NM_009005	Rab7	RAB7, member RAS oncogene family,RAB7, member RAS oncogene family,RAB7, member RAS oncogene family,RAB7, member RAS oncogene family,RAB7, member RAS oncogene family,
chr18	75809990	75812433	-31	-3.38462	3.38462	0.000573134	0.00405526	NM_201354	Gm672	hypothetical protein LOC269037,hypothetical protein LOC269037,
chr7	106858837	106862463	-36	-2.63636	2.63636	0.000582639	0.00410296	NM_175316	Slco2b1	solute carrier organic anion transporter family,,solute carrier organic anion transporter family,,solute carrier organic anion transporter family,,
chr17	57244072	57246116	-22	-23	23	0.000582842	0.00410397	NM_009404	Tnfsf9	tumor necrosis factor (ligand) superfamily,
chr9	66566167	66570025	-31	-3.06667	3.06667	0.0005882	0.00413065	NM_178396	Car12	carbonic anyhydrase 12,carbonic anyhydrase 12,
chr5	115234817	115237711	-31	-3.06667	3.06667	0.0005882	0.00413065	NM_026718	Ankrd13a	ankyrin repeat domain 13a,ankyrin repeat domain 13a,
chr6	55414056	55416100	-31	-3.06667	3.06667	0.0005882	0.00413065	NM_007407	Adcyap1r1	adenylate cyclase activating polypeptide 1
chr8	124154034	124156078	-31	-3.06667	3.06667	0.0005882	0.00413065	NM_080855	Zcchc14	zinc finger, CCHC domain containing 14,zinc finger, CCHC domain containing 14,
chr15	58786001	58788245	-31	-3.06667	3.06667	0.0005882	0.00413065	NM_023172	Ndufb9	NADH dehydrogenase (ubiquinone) 1 beta
chr14	75320503	75323412	-31	-3.06667	3.06667	0.0005882	0.00413065	NM_001033439	Lrch1	leucine-rich repeats and calponin homology (CH),leucine-rich repeats and calponin homology (CH),
chr5	122621190	122623234	-33	-3.0625	3.0625	0.000596903	0.00417369	NM_013636	Ppp1cc	protein phosphatase 1, catalytic subunit, gamma,protein phosphatase 1, catalytic subunit, gamma,
chr13	43569303	43572740	-34	-2.78947	2.78947	0.000598155	0.00417986	NM_019930	Ranbp9	RAN binding protein 9
chr19	32458409	32460453	-33	-2.83333	2.83333	0.000599976	0.0041888	NM_144792	Sgms1	phosphatidylcholine:ceramide,phosphatidylcholine:ceramide,phosphatidylcholine:ceramide,phosphatidylcholine:ceramide,phosphatidylcholine:ceramide,phosphatidylcholine:ceramide,
chr7	148797364	148799830	-33	-2.83333	2.83333	0.000599976	0.0041888	NM_181729	Muc6	mucin 6, gastric
chr1	174426791	174428835	-27	-4	4	0.000617337	0.0042733	NM_178598	Tagln2	transgelin 2
chr13	49439093	49441137	-27	-4	4	0.000617337	0.0042733	NM_001039180	Bicd2	bicaudal D homolog 2 isoform 3
chr1	140872880	140874928	-27	-4	4	0.000617337	0.0042733	NM_181347	Dennd1b	DENN/MADD domain containing 1B isoform 1
chr17	26115339	26117628	-27	-4	4	0.000617337	0.0042733	NM_015830	Solh	small optic lobes,small optic lobes,
chr14	75620341	75622385	-27	-4	4	0.000617337	0.0042733	NM_019775	Cpb2	carboxypeptidase B2 (plasma)
chr19	53436796	53438840	-27	-4	4	0.000617337	0.0042733	NM_172429	Smndc1	survival motor neuron domain containing 1,survival motor neuron domain containing 1,
chr3	101602019	101605309	-27	-4	4	0.000617337	0.0042733	NM_172295	BC037703	hypothetical protein LOC242125
chr11	67468314	67470358	-27	-4	4	0.000617337	0.0042733	NM_009038	Rcvrn	recoverin
chr11	116448473	116450517	-25	-5.16667	5.16667	0.000640729	0.0043849	NM_009591	Aanat	arylalkylamine N-acetyltransferase
chr4	34812989	34815301	-25	-5.16667	5.16667	0.000640729	0.0043849	NM_013889	Zfp292	n/a
chr2	109826059	109828565	-25	-5.16667	5.16667	0.000640729	0.0043849	NM_026613	Ccdc34	coiled-coil domain containing 34
chr17	27910592	27912721	-25	-5.16667	5.16667	0.000640729	0.0043849	NM_013891	Spdef	SAM pointed domain containing ets transcription
chr13	96385130	96387742	-29	-3.9	3.9	0.00066205	0.00448443	NM_010169	F2r	coagulation factor II (thrombin) receptor
chr15	79504162	79506206	-29	-3.9	3.9	0.00066205	0.00448443	NM_172609	Tomm22	translocase of outer mitochondrial membrane 22
chr8	86242444	86245390	-29	-3.9	3.9	0.00066205	0.00448443	NM_197982	Ddx39	DEAD (Asp-Glu-Ala-Asp) box polypeptide 39
chr3	67239400	67241444	-29	-3.9	3.9	0.00066205	0.00448443	NM_138591	Gfm1	G elongation factor, mitochondrial 1
chr7	71438271	71440421	-29	-3.9	3.9	0.00066205	0.00448443	NM_172742	Mtmr10	myotubularin related protein 10
chr16	97664678	97666882	-29	-3.9	3.9	0.00066205	0.00448443	NM_010846	Mx1	myxovirus (influenza virus) resistance 1,myxovirus (influenza virus) resistance 1,myxovirus (influenza virus) resistance 1,
chr12	8339013	8341205	-29	-3.9	3.9	0.00066205	0.00448443	NM_021429	Hs1bp3	HCLS1 binding protein 3
chr16	78327555	78329661	-29	-3.9	3.9	0.00066205	0.00448443	NM_001025192	Cxadr	coxsackievirus and adenovirus receptor isoform
chr6	37281180	37283450	-29	-3.9	3.9	0.00066205	0.00448443	NM_001081206	Dgki	diacylglycerol kinase, iota
chr12	71158496	71160540	-29	-3.9	3.9	0.00066205	0.00448443	NM_001081453	Nin	ninein isoform 1
chr13	49058619	49061064	-29	-3.41667	3.41667	0.000696445	0.00464078	NM_001033268	Fam120a	hypothetical protein LOC218236
chr5	73562843	73565047	-29	-3.41667	3.41667	0.000696445	0.00464078	NM_177136	Fryl	furry homolog-like isoform 2,furry homolog-like isoform 2,
chr17	35555598	35557949	-29	-3.41667	3.41667	0.000696445	0.00464078	NM_207648	H2-Q6	histocompatibility 2, Q region locus 6,histocompatibility 2, Q region locus 6,histocompatibility 2, Q region locus 6,
chr8	8666887	8668931	-29	-3.41667	3.41667	0.000696445	0.00464078	NM_010111	Efnb2	ephrin B2
chr17	25141642	25144577	-29	-3.41667	3.41667	0.000696445	0.00464078	NM_020608	Cramp1l	n/a
chr7	138103446	138105490	-29	-3.41667	3.41667	0.000696445	0.00464078	NM_019564	Htra1	HtrA serine peptidase 1,HtrA serine peptidase 1,
chr6	134317111	134319663	-29	-3.41667	3.41667	0.000696445	0.00464078	NM_025778	Bcl2l14	apoptosis regulator BCL-G,apoptosis regulator BCL-G,apoptosis regulator BCL-G,
chr5	151090860	151092904	-29	-3.41667	3.41667	0.000696445	0.00464078	NM_172887	Fry	n/a
chr19	6505145	6507189	-29	-3.41667	3.41667	0.000696445	0.00464078	NM_009203	Slc22a12	solute carrier family 22 (organic anion/cation
chr6	83819648	83821692	-29	-3.41667	3.41667	0.000696445	0.00464078	NM_146169	Paip2b	poly(A) binding protein interacting protein 2B
chr4	32458099	32460143	-29	-3.41667	3.41667	0.000696445	0.00464078	NM_001109661	Bach2	n/a
chr19	5823453	5826991	-29	-3.41667	3.41667	0.000696445	0.00464078	NM_026169	Frmd8	hypothetical protein LOC67457,hypothetical protein LOC67457,
chr2	152877800	152879844	-26	-4.71429	4.71429	0.000720974	0.00474921	NM_145536	BC020535	hypothetical protein LOC228788
chr5	114080151	114082435	-26	-4.71429	4.71429	0.000720974	0.00474921	NM_008153	Cmklr1	chemokine-like receptor 1
chr16	22406600	22408664	-26	-4.71429	4.71429	0.000720974	0.00474921	NM_023794	Etv5	ets variant gene 5,ets variant gene 5,
chr3	116624663	116627858	-26	-4.71429	4.71429	0.000720974	0.00474921	NM_023245	Palmd	palmdelphin,palmdelphin,
chr4	135931807	135933945	-26	-4.71429	4.71429	0.000720974	0.00474921	NM_008309	Htr1d	5-hydroxytryptamine (serotonin) receptor 1D,5-hydroxytryptamine (serotonin) receptor 1D,
chr3	51029571	51033328	-30	-3.30769	3.30769	0.000721149	0.00474997	NM_009834	Ccrn4l	CCR4 carbon catabolite repression 4-like,CCR4 carbon catabolite repression 4-like,
chr10	59732331	59735149	-30	-3.30769	3.30769	0.000721149	0.00474997	NM_001146120	Psap	n/a
chr8	96901870	96903914	-30	-3.30769	3.30769	0.000721149	0.00474997	NM_022331	Herpud1	homocysteine-inducible, endoplasmic reticulum,homocysteine-inducible, endoplasmic reticulum,
chr10	94046154	94048974	-30	-3.30769	3.30769	0.000721149	0.00474997	NM_177026	Tmcc3	n/a
chr12	33858755	33861151	-30	-3.30769	3.30769	0.000721149	0.00474997	NM_028139	Atxn7l1	ataxin 7-like 4
chr11	101442021	101444065	-31	-3.06667	3.06667	0.000737013	0.00481878	NM_144830	Tmem106a	hypothetical protein LOC217203,hypothetical protein LOC217203,hypothetical protein LOC217203,
chr4	134315886	134318002	-31	-3.06667	3.06667	0.000737013	0.00481878	NM_145554	Ldlrap1	low density lipoprotein receptor adaptor protein
chr1	90978613	90981102	-31	-3.06667	3.06667	0.000737013	0.00481878	NM_133816	Sh3bp4	SH3-domain binding protein 4
chr14	100575743	100578897	-31	-3.06667	3.06667	0.000737013	0.00481878	NM_010636	Klf12	Kruppel-like factor 12
chr6	97242966	97245010	-31	-3.06667	3.06667	0.000737013	0.00481878	NM_001081157	Lmod3	leiomodin 3 (fetal)
chr19	40564309	40566353	-32	-3	3	0.000745001	0.00485304	NM_178362	Sorbs1	sorbin and SH3 domain containing 1 isoform 2,sorbin and SH3 domain containing 1 isoform 2,
chr18	65731559	65733799	-32	-2.77778	2.77778	0.000746109	0.00485777	NM_207255	Zfp532	zinc finger protein 532,zinc finger protein 532,
chr7	139981696	139983740	-27	-4	4	0.000787484	0.00503472	NM_175268	Fam53b	hypothetical protein LOC77938
chr14	56162625	56165117	-27	-4	4	0.000787484	0.00503472	NM_028994	Pck2	mitochondrial phosphoenolpyruvate carboxykinase,mitochondrial phosphoenolpyruvate carboxykinase,
chr3	32641227	32643843	-27	-4	4	0.000787484	0.00503472	NM_025316	Ndufb5	NADH dehydrogenase (ubiquinone) 1 beta
chr12	112941406	112943751	-27	-4	4	0.000787484	0.00503472	NM_027404	Bag5	BCL2-associated athanogene 5,BCL2-associated athanogene 5,
chr15	55360866	55363592	-27	-4	4	0.000787484	0.00503472	NM_026759	Mrpl13	mitochondrial ribosomal protein L13
chr7	141889119	141891180	-27	-4	4	0.000787484	0.00503472	NM_001033420	Dock1	dedicator of cytokinesis 1,dedicator of cytokinesis 1,dedicator of cytokinesis 1,dedicator of cytokinesis 1,
chr12	25560740	25562784	-27	-4	4	0.000787484	0.00503472	NM_001083341	Mboat2	O-acyltransferase (membrane bound) domain
chr15	25770052	25772314	-24	-5	5	0.000826334	0.00523408	NM_001034851	Fam134b	hypothetical protein LOC66270 isoform 1
chr9	119805539	119807583	-24	-5	5	0.000826334	0.00523408	NM_026236	Wdr48	WD repeat domain 48,WD repeat domain 48,WD repeat domain 48,WD repeat domain 48,
chr7	88464621	88466665	-24	-5	5	0.000826334	0.00523408	NM_009092	Rps17	ribosomal protein S17
chr9	34919872	34922459	-28	-3.8	3.8	0.00084012	0.00530394	NM_009178	St3gal4	ST3 beta-galactoside alpha-2,3-sialyltransferase
chr5	125923954	125925998	-28	-3.8	3.8	0.00084012	0.00530394	NM_029752	Bri3bp	Bri3 binding protein
chr14	55300911	55302955	-28	-3.8	3.8	0.00084012	0.00530394	NM_021437	1700123O20Rik	hypothetical protein LOC58248
chr12	66157607	66160956	-28	-3.8	3.8	0.00084012	0.00530394	NM_013902	Fkbp3	FK506 binding protein 3
chr10	126992190	126994234	-28	-3.8	3.8	0.00084012	0.00530394	NM_183297	Nxph4	neurexophilin 4
chr2	169490385	169492584	-28	-3.8	3.8	0.00084012	0.00530394	NM_080455	Tshz2	teashirt zinc finger family member 2,teashirt zinc finger family member 2,teashirt zinc finger family member 2,teashirt zinc finger family member 2,teashirt zinc finger family member 2,
chr5	32586128	32588376	-28	-3.8	3.8	0.00084012	0.00530394	NM_001081407	Plb1	phospholipase B1,phospholipase B1,phospholipase B1,
chr4	9571350	9573394	-28	-3.33333	3.33333	0.000879459	0.00550079	NM_133723	Asph	aspartyl beta-hydroxylase isoform 2
chr12	66142033	66144668	-28	-3.33333	3.33333	0.000879459	0.00550079	NM_177806	Prpf39	PRP39 pre-mRNA processing factor 39 homolog,PRP39 pre-mRNA processing factor 39 homolog,
chr12	41185438	41187482	-28	-3.33333	3.33333	0.000879459	0.00550079	NM_172803	Dock4	dedicator of cytokinesis 4,dedicator of cytokinesis 4,dedicator of cytokinesis 4,
chr17	13881946	13883990	-28	-3.33333	3.33333	0.000879459	0.00550079	NM_010806	Mllt4	myeloid/lymphoid or mixed lineage-leukemia,myeloid/lymphoid or mixed lineage-leukemia,
chr11	75138437	75141877	-28	-3.33333	3.33333	0.000879459	0.00550079	NM_001164223	Rpa1	n/a
chr17	46655926	46658540	-28	-3.33333	3.33333	0.000879459	0.00550079	NM_207161	BC048355	putative c-Myc-responsive
chr4	6344443	6347830	-28	-3.33333	3.33333	0.000879459	0.00550079	NM_010945	Nsmaf	neutral sphingomyelinase (N-SMase) activation,neutral sphingomyelinase (N-SMase) activation,neutral sphingomyelinase (N-SMase) activation,neutral sphingomyelinase (N-SMase) activation,
chr12	21153316	21155375	-28	-3.33333	3.33333	0.000879459	0.00550079	NM_001004364	Asap2	development and differentiation enhancing factor
chr5	125617358	125619402	-28	-3.33333	3.33333	0.000879459	0.00550079	NM_011424	Ncor2	nuclear receptor co-repressor 2,nuclear receptor co-repressor 2,nuclear receptor co-repressor 2,nuclear receptor co-repressor 2,nuclear receptor co-repressor 2,nuclear receptor co-repressor 2,
chr9	108138060	108141753	-34	-2.54545	2.54545	0.000882916	0.00551791	NM_010017	Dag1	dystroglycan 1,dystroglycan 1,dystroglycan 1,dystroglycan 1,
chr11	50741501	50743545	-30	-3.30769	3.30769	0.000906517	0.00563407	NM_013744	Zfp354b	zinc finger protein 354B
chr2	177936250	177939100	-30	-3.30769	3.30769	0.000906517	0.00563407	NM_001007154	Phactr3	phosphatase and actin regulator 3 isoform 2,phosphatase and actin regulator 3 isoform 2,phosphatase and actin regulator 3 isoform 2,
chr19	42084931	42086975	-30	-3.30769	3.30769	0.000906517	0.00563407	NM_020033	Ankrd2	ankyrin repeat domain 2
chr6	94601667	94604934	-30	-3.30769	3.30769	0.000906517	0.00563407	NM_008377	Lrig1	leucine-rich repeats and immunoglobulin-like
chr15	85975692	85977741	-33	-2.73684	2.73684	0.000917718	0.00568876	NM_145475	Cerk	ceramide kinase,ceramide kinase,
chr2	73366621	73369382	-30	-3	3	0.000922538	0.0057122	NM_153138	Wipf1	WAS/WASL interacting protein family, member 1,WAS/WASL interacting protein family, member 1,WAS/WASL interacting protein family, member 1,
chr15	97718691	97721518	-30	-3	3	0.000922538	0.0057122	NM_009504	Vdr	vitamin D receptor
chr3	63729798	63731842	-26	-4.71429	4.71429	0.000924255	0.00572054	NM_177856	E130311K13Rik	hypothetical protein LOC329659
chr2	160560493	160562675	-26	-4.71429	4.71429	0.000924255	0.00572054	NM_021280	Plcg1	phospholipase C, gamma 1,phospholipase C, gamma 1,phospholipase C, gamma 1,
chr4	135512871	135514952	-26	-4.71429	4.71429	0.000924255	0.00572054	NM_178389	Gale	galactose-4-epimerase, UDP,galactose-4-epimerase, UDP,
chr1	182250777	182252821	-26	-4.71429	4.71429	0.000924255	0.00572054	NM_001081175	Itpkb	inositol 1,4,5-trisphosphate 3-kinase B
chr8	127592387	127594431	-26	-4.71429	4.71429	0.000924255	0.00572054	NM_174853	Disc1	disrupted in schizophrenia 1 isoform 2,disrupted in schizophrenia 1 isoform 2,disrupted in schizophrenia 1 isoform 2,disrupted in schizophrenia 1 isoform 2,
chr9	119385382	119388623	-26	-4.71429	4.71429	0.000924255	0.00572054	NM_001172136	Exog	n/a
chr10	115980486	115982638	-26	-4.71429	4.71429	0.000924255	0.00572054	NM_001037848	Cnot2	CCR4-NOT transcription complex, subunit 2
chr15	31200647	31202821	-26	-4.71429	4.71429	0.000924255	0.00572054	NM_146057	Dap	death-associated protein
chr2	180967230	180969274	-31	-2.72222	2.72222	0.000926829	0.00573303	NM_183162	BC006779	hypothetical protein LOC229003
chr4	140184193	140186948	-31	-2.72222	2.72222	0.000926829	0.00573303	NM_001112723	Arhgef10l	n/a
chr9	62362020	62364064	-31	-2.72222	2.72222	0.000926829	0.00573303	NM_175484	Coro2b	coronin, actin binding protein, 2B
chr18	40466842	40468886	-31	-2.72222	2.72222	0.000926829	0.00573303	NM_026135	Kctd16	n/a
chr15	88559694	88561714	-31	-2.9375	2.9375	0.000928863	0.00574288	NM_001033274	Brd1	bromodomain containing 1
chr14	32319878	32322348	-31	-2.9375	2.9375	0.000928863	0.00574288	NM_028932	Eaf1	ELL associated factor 1
chr19	57174701	57178244	-31	-2.9375	2.9375	0.000928863	0.00574288	NM_001103178	Ablim1	actin-binding LIM protein 1 isoform 3
chr16	92339686	92342451	-31	-2.9375	2.9375	0.000928863	0.00574288	NM_008424	Kcne1	potassium voltage-gated channel, Isk-related,potassium voltage-gated channel, Isk-related,
chr8	127597652	127599696	-31	-2.9375	2.9375	0.000928863	0.00574288	NM_174853	Disc1	disrupted in schizophrenia 1 isoform 2,disrupted in schizophrenia 1 isoform 2,disrupted in schizophrenia 1 isoform 2,disrupted in schizophrenia 1 isoform 2,
chr3	102490505	102494236	-31	-2.9375	2.9375	0.000928863	0.00574288	NM_027533	Tspan2	tetraspan 2
chr5	113603593	113605784	-26	-3.88889	3.88889	0.00100378	0.00609957	NM_172884	2900026A02Rik	hypothetical protein LOC243219
chr11	20513568	20515872	-26	-3.88889	3.88889	0.00100378	0.00609957	NM_001038625	Sertad2	transcriptional regulator interacting with the
chr5	92546280	92548324	-26	-3.88889	3.88889	0.00100378	0.00609957	NM_019490	Uso1	USO1 homolog, vesicle docking protein,USO1 homolog, vesicle docking protein,
chr10	120831808	120833852	-26	-3.88889	3.88889	0.00100378	0.00609957	NM_029364	Gns	glucosamine (N-acetyl)-6-sulfatase,glucosamine (N-acetyl)-6-sulfatase,
chr3	136366292	136368650	-26	-3.88889	3.88889	0.00100378	0.00609957	NM_008913	Ppp3ca	protein phosphatase 3, catalytic subunit, alpha,protein phosphatase 3, catalytic subunit, alpha,protein phosphatase 3, catalytic subunit, alpha,
chr14	69872604	69875996	-35	-2.52174	2.52174	0.00105296	0.0063271	NM_026331	Slc25a37	solute carrier family 25, member 37
chr9	20700716	20703041	-27	-3.7	3.7	0.00106518	0.00638285	NM_016876	Eif3g	eukaryotic translation initiation factor 3,
chr8	73067778	73069822	-27	-3.7	3.7	0.00106518	0.00638285	NM_007924	Ell	elongation factor RNA polymerase II
chr19	43740290	43742691	-27	-3.7	3.7	0.00106518	0.00638285	NM_145156	Slc25a28	solute carrier family 25, member 28,solute carrier family 25, member 28,solute carrier family 25, member 28,
chr5	3552338	3554382	-27	-3.7	3.7	0.00106518	0.00638285	NM_001042501	Fam133b	hypothetical protein LOC68152
chr11	108806045	108808331	-27	-3.7	3.7	0.00106518	0.00638285	NM_015732	Axin2	axin2
chr14	121751217	121753261	-27	-3.7	3.7	0.00106518	0.00638285	NM_145465	Stk24	serine/threonine protein kinase 24
chr2	32046543	32048926	-27	-3.7	3.7	0.00106518	0.00638285	NM_001159634	Bat2l	n/a
chr9	119264178	119266382	-24	-5	5	0.00106522	0.00638306	NM_001033209	Xylb	xylulokinase homolog (H. influenzae),xylulokinase homolog (H. influenzae),
chr7	30028135	30030321	-24	-5	5	0.00106522	0.00638306	NM_028179	2200002D01Rik	n/a
chr8	126349015	126351059	-24	-5	5	0.00106522	0.00638306	NM_009003	Rab4a	RAB4A, member RAS oncogene family
chr2	150454289	150456377	-24	-5	5	0.00106522	0.00638306	NM_027977	2310001A20Rik	RIKEN cDNA 2310001A20
chr7	116949963	116952007	-24	-5	5	0.00106522	0.00638306	NM_020610	Nrip3	nuclear receptor interacting protein 3,nuclear receptor interacting protein 3,
chr3	107889302	107892047	-27	-3.25	3.25	0.00110952	0.00658263	NM_028779	Ampd2	adenosine monophosphate deaminase 2 (isoform L),adenosine monophosphate deaminase 2 (isoform L),adenosine monophosphate deaminase 2 (isoform L),
chr19	10469422	10471934	-27	-3.25	3.25	0.00110952	0.00658263	NM_173068	Syt7	synaptotagmin VII gamma isoform
chr8	19940643	19942705	-27	-3.25	3.25	0.00110952	0.00658263	NM_001177408	Gm15319	n/a
chr4	123108204	123110354	-27	-3.25	3.25	0.00110952	0.00658263	NM_001167918	D830031N03Rik	n/a
chr15	25516423	25518875	-27	-3.25	3.25	0.00110952	0.00658263	NM_019472	Myo10	myosin X,myosin X,myosin X,
chr3	22020095	22023420	-27	-3.25	3.25	0.00110952	0.00658263	NM_030732	Tbl1xr1	IRA1 protein,IRA1 protein,IRA1 protein,
chr11	69140480	69144564	-32	-2.52381	2.52381	0.00111266	0.00659662	NM_010599	Kcnab3	potassium voltage-gated channel, shaker-related,potassium voltage-gated channel, shaker-related,potassium voltage-gated channel, shaker-related,
chr4	136106594	136111143	-32	-2.52381	2.52381	0.00111266	0.00659662	NM_133872	Kdm1a	amine oxidase (flavin containing) domain 2
chr7	52294865	52296909	-29	-3.23077	3.23077	0.00113839	0.00671053	NM_175022	Prr12	proline rich 12
chr17	26538334	26540378	-29	-3.23077	3.23077	0.00113839	0.00671053	NM_001081656	Neurl1B	neuralized 2
chr5	23985656	23987739	-29	-3.23077	3.23077	0.00113839	0.00671053	NM_139153	Agap3	centaurin, gamma 3,centaurin, gamma 3,centaurin, gamma 3,
chr18	55176171	55178215	-31	-2.72222	2.72222	0.00115002	0.00676165	NM_175751	Zfp608	zinc finger protein 608
chr5	37347281	37349736	-31	-2.72222	2.72222	0.00115002	0.00676165	NM_011716	Wfs1	Wolfram syndrome 1 protein homolog
chr7	35065183	35067993	-29	-2.93333	2.93333	0.00115354	0.00677705	NM_172741	4931406P16Rik	hypothetical protein LOC233103,hypothetical protein LOC233103,
chr13	54172215	54174659	-29	-2.93333	2.93333	0.00115354	0.00677705	NM_027324	Sfxn1	sideroflexin 1
chr17	43162301	43165517	-29	-2.93333	2.93333	0.00115354	0.00677705	NM_178589	Tnfrsf21	tumor necrosis factor receptor superfamily,,tumor necrosis factor receptor superfamily,,
chr14	70025575	70027776	-29	-2.93333	2.93333	0.00115354	0.00677705	NM_033325	Loxl2	lysyl oxidase-like 2,lysyl oxidase-like 2,
chr12	111718026	111720772	-30	-2.875	2.875	0.00115683	0.00679141	NM_001081458	Ppp2r5c	gamma isoform of regulatory subunit B56, protein,gamma isoform of regulatory subunit B56, protein,
chr18	80899636	80901680	-30	-2.875	2.875	0.00115683	0.00679141	NM_001164111	Nfatc1	n/a
chr7	88831680	88833984	-30	-2.875	2.875	0.00115683	0.00679141	NM_001164087	Homer2	n/a
chr9	118927617	118930332	-30	-2.875	2.875	0.00115683	0.00679141	NM_011700	Vill	villin-like,villin-like,
chr2	166935490	166937534	-30	-2.875	2.875	0.00115683	0.00679141	NM_001033196	Znfx1	zinc finger, NFX1-type containing 1,zinc finger, NFX1-type containing 1,zinc finger, NFX1-type containing 1,
chr17	25964118	25966162	-25	-4.57143	4.57143	0.0011841	0.00690979	NM_028101	Jmjd8	RIKEN cDNA 2610003J06
chr12	73331971	73334433	-25	-4.57143	4.57143	0.0011841	0.00690979	NM_001007596	Rtn1	reticulon 1 isoform RTN1-C
chr10	80069861	80071608	-25	-4.57143	4.57143	0.0011841	0.00690979	NM_019575	Scamp4	secretory carrier membrane protein 4
chr9	121260436	121262180	-25	-4.57143	4.57143	0.0011841	0.00690979	NM_175114	Trak1	trafficking protein, kinesin binding 1,trafficking protein, kinesin binding 1,trafficking protein, kinesin binding 1,trafficking protein, kinesin binding 1,
chr1	130335668	130337885	-25	-4.57143	4.57143	0.0011841	0.00690979	NM_177445	Dars	aspartyl-tRNA synthetase
chr17	47001335	47003379	-25	-4.57143	4.57143	0.0011841	0.00690979	NM_178385	Tbcc	tubulin-specific chaperone c
chr3	66132920	66134964	-25	-4.57143	4.57143	0.0011841	0.00690979	NM_145820	Veph1	VEPH isoform A
chr3	51863378	51865422	-25	-4.57143	4.57143	0.0011841	0.00690979	NM_001004176	Maml3	mastermind-like 3,mastermind-like 3,
chr8	97865523	97867710	-23	-6.75	6.75	0.0011967	0.00696401	NM_008609	Mmp15	matrix metallopeptidase 15
chr12	86125726	86127770	-25	-3.77778	3.77778	0.0012785	0.00730885	NM_028863	Isca2	n/a
chr7	129223725	129226585	-25	-3.77778	3.77778	0.0012785	0.00730885	NM_138589	Ubfd1	ubiquitin family domain containing 1,ubiquitin family domain containing 1,
chr4	154576556	154579739	-25	-3.77778	3.77778	0.0012785	0.00730885	NM_011385	Ski	Sloan-Kettering viral oncogene homolog
chr9	85715975	85718526	-25	-3.77778	3.77778	0.0012785	0.00730885	NM_011627	Tpbg	trophoblast glycoprotein,trophoblast glycoprotein,
chr16	23244705	23246749	-25	-3.77778	3.77778	0.0012785	0.00730885	NM_145933	St6gal1	beta galactoside alpha 2,6 sialyltransferase 1,beta galactoside alpha 2,6 sialyltransferase 1,
chr9	120239996	120242134	-25	-3.77778	3.77778	0.0012785	0.00730885	NM_144557	Myrip	myosin VIIA and Rab interacting protein
chr15	13065080	13067781	-25	-3.77778	3.77778	0.0012785	0.00730885	NM_007666	Cdh6	cadherin 6
chr15	38148918	38150962	-26	-3.6	3.6	0.00134932	0.00759772	NM_008757	Odf1	outer dense fiber of sperm tails 1
chr3	98138720	98140764	-26	-3.6	3.6	0.00134932	0.00759772	NM_016966	Phgdh	3-phosphoglycerate dehydrogenase
chr2	152501253	152503297	-26	-3.6	3.6	0.00134932	0.00759772	NM_001159551	H13	n/a
chr10	66571313	66573357	-26	-3.6	3.6	0.00134932	0.00759772	NM_178606	Reep3	receptor accessory protein 3
chr10	21109212	21111290	-26	-3.6	3.6	0.00134932	0.00759772	NM_178713	Aldh8a1	aldehyde dehydrogenase 8 family, member A1
chr5	114334309	114336472	-26	-3.6	3.6	0.00134932	0.00759772	NM_011779	Coro1c	coronin, actin binding protein 1C
chr11	53952609	53954653	-49	-1.73134	1.73134	0.00136491	0.00766019	NM_011031	P4ha2	procollagen-proline, 2-oxoglutarate,procollagen-proline, 2-oxoglutarate,procollagen-proline, 2-oxoglutarate,
chr6	142655669	142657768	-23	-4.83333	4.83333	0.00137251	0.00769045	NM_021042	Abcc9	ATP-binding cassette, sub-family C, member 9
chr8	97387927	97389971	-23	-4.83333	4.83333	0.00137251	0.00769045	NM_009090	Polr2c	polymerase (RNA) II (DNA directed) polypeptide
chr4	108539263	108541307	-23	-4.83333	4.83333	0.00137251	0.00769045	NM_023537	Rab3b	RAB3B, member RAS oncogene family,RAB3B, member RAS oncogene family,
chr11	79390170	79392214	-23	-4.83333	4.83333	0.00137251	0.00769045	NM_175543	Rab11fip4	Rab11-FIP4-like
chr17	66004360	66006428	-23	-4.83333	4.83333	0.00137251	0.00769045	NM_001146002	Txndc2	n/a
chr12	83432535	83434658	-23	-4.83333	4.83333	0.00137251	0.00769045	NM_172579	Sipa1l1	signal-induced proliferation-associated 1 like,signal-induced proliferation-associated 1 like,signal-induced proliferation-associated 1 like,signal-induced proliferation-associated 1 like,
chr17	87384924	87386968	-23	-4.83333	4.83333	0.00137251	0.00769045	NM_145491	Rhoq	ras homolog gene family, member Q
chr5	32724592	32729508	-35	-2.25	2.25	0.00138636	0.00774541	NM_172707	Ppp1cb	protein phosphatase 1, catalytic subunit, beta,protein phosphatase 1, catalytic subunit, beta,
chr17	29805111	29807588	-27	-3.25	3.25	0.00139839	0.00779287	NM_028791	Ftsjd2	hypothetical protein LOC74157
chr15	84875958	84878002	-27	-3.25	3.25	0.00139839	0.00779287	NM_133750	Fam118a	hypothetical protein LOC73225 isoform a,hypothetical protein LOC73225 isoform a,
chr1	78319982	78322026	-27	-3.25	3.25	0.00139839	0.00779287	NM_001004173	Sgpp2	sphingosine-1-phosphate phosphotase 2
chr3	97849379	97851423	-27	-3.25	3.25	0.00139839	0.00779287	NM_010928	Notch2	Notch gene homolog 2
chr1	169177476	169179520	-27	-3.25	3.25	0.00139839	0.00779287	NM_030724	Uck2	uridine-cytidine kinase 2
chr14	120886413	120890312	-31	-2.63158	2.63158	0.00140155	0.0078053	NM_029519	Rap2a	RAP2A, member of RAS oncogene family
chr16	28925614	28928630	-30	-2.66667	2.66667	0.0014253	0.00789816	NM_177718	1600021P15Rik	hypothetical protein LOC239796
chr11	52075417	52078374	-30	-2.66667	2.66667	0.0014253	0.00789816	NM_009331	Tcf7	transcription factor 7, T-cell specific,transcription factor 7, T-cell specific,
chr10	92666920	92670661	-30	-2.66667	2.66667	0.0014253	0.00789816	NM_146239	Cdk17	PCTAIRE-motif protein kinase 2
chr2	31657752	31659796	-28	-3.15385	3.15385	0.00142806	0.00790888	NM_183424	Qrfp	P518 precursor
chr2	118618898	118620942	-28	-3.15385	3.15385	0.00142806	0.00790888	NM_170593	Disp2	dispatched homolog 2
chr14	76871326	76873819	-28	-3.15385	3.15385	0.00142806	0.00790888	NM_001177751	Tsc22d1	n/a
chr14	47525680	47527724	-28	-3.15385	3.15385	0.00142806	0.00790888	NM_001037221	Samd4	sterile alpha motif domain containing 4 isoform,sterile alpha motif domain containing 4 isoform,
chr8	63752062	63754106	-28	-3.15385	3.15385	0.00142806	0.00790888	NM_021506	Sh3rf1	SH3 multiple domains 2,SH3 multiple domains 2,
chr2	104199100	104201307	-28	-3.15385	3.15385	0.00142806	0.00790888	NM_001033347	D430041D05Rik	hypothetical protein LOC241589,hypothetical protein LOC241589,hypothetical protein LOC241589,
chr8	127466029	127468921	-30	-2.875	2.875	0.0014391	0.0079517	NM_053207	Egln1	EGL nine homolog 1
chr15	5184199	5186243	-28	-2.86667	2.86667	0.0014408	0.00795827	NM_001136079	Ptger4	n/a
chr5	31166166	31168210	-24	-4.42857	4.42857	0.00151596	0.00824439	NM_144525	Tmem214	hypothetical protein LOC68796
chr15	79075641	79078375	-24	-4.42857	4.42857	0.00151596	0.00824439	NM_020516	Slc16a8	solute carrier family 16, member 8
chr13	34718812	34720875	-24	-4.42857	4.42857	0.00151596	0.00824439	NM_025831	1300014I06Rik	hypothetical protein LOC66895
chr6	7825516	7827560	-24	-4.42857	4.42857	0.00151596	0.00824439	NM_052993	C1galt1	core 1 synthase,
chr14	14918933	14920977	-24	-4.42857	4.42857	0.00151596	0.00824439	NM_025550	Psmd6	proteasome, 26S, non-ATPase regulatory subunit
chr11	58394902	58396412	-16	-17	17	0.00162529	0.00864515	NM_207153	Olfr325	olfactory receptor 325
chr1	51325173	51326547	-16	-17	17	0.00162529	0.00864515	NM_138741	Sdpr	serum deprivation response
chr8	70448115	70450159	-24	-3.66667	3.66667	0.00162704	0.00865142	NM_030263	Psd3	pleckstrin and Sec7 domain containing 3 isoform
chr16	35472612	35474656	-24	-3.66667	3.66667	0.00162704	0.00865142	NM_028295	Pdia5	protein disulfide isomerase associated 5
chr16	33702937	33705522	-24	-3.66667	3.66667	0.00162704	0.00865142	NM_175256	Heg1	HEG homolog 1 isoform a
chr1	134967139	134969708	-24	-3.66667	3.66667	0.00162704	0.00865142	NM_001099276	Pik3c2b	n/a
chr19	56012631	56014675	-24	-3.66667	3.66667	0.00162704	0.00865142	NM_001142924	Tcf7l2	n/a
chr10	36695622	36697666	-31	-2.47619	2.47619	0.00168423	0.00886513	NM_008229	Hdac2	histone deacetylase 2,histone deacetylase 2,
chr14	61383915	61385959	-26	-3.6	3.6	0.00170763	0.00896211	NM_183175	C1qtnf9	C1q and tumor necrosis factor related protein 9
chr14	56259405	56261548	-26	-3.6	3.6	0.00170763	0.00896211	NM_028780	Tm9sf1	transmembrane 9 superfamily member 1,transmembrane 9 superfamily member 1,transmembrane 9 superfamily member 1,transmembrane 9 superfamily member 1,
chr6	22302701	22304813	-26	-3.6	3.6	0.00170763	0.00896211	NM_138587	Fam3c	D6Wsu176e protein,D6Wsu176e protein,
chr18	12904776	12906820	-26	-3.6	3.6	0.00170763	0.00896211	NM_001042418	Cabyr	calcium-binding tyrosine-phosphorylation
chr11	83268426	83270480	-26	-3.6	3.6	0.00170763	0.00896211	NM_080453	Mmp28	matrix metalloproteinase 28 (epilysin) isoform,matrix metalloproteinase 28 (epilysin) isoform,matrix metalloproteinase 28 (epilysin) isoform,
chr18	34801916	34803960	-26	-3.6	3.6	0.00170763	0.00896211	NM_178347	Cdc23	CDC23 (cell division cycle 23, yeast, homolog),CDC23 (cell division cycle 23, yeast, homolog),
chr3	97826991	97829418	-26	-3.6	3.6	0.00170763	0.00896211	NM_010928	Notch2	Notch gene homolog 2
chr3	79656216	79658260	-26	-3.6	3.6	0.00170763	0.00896211	NM_027495	Tmem144	hypothetical protein LOC70652,hypothetical protein LOC70652,
chr18	5016313	5018357	-26	-3.6	3.6	0.00170763	0.00896211	NM_153153	Svil	supervillin isoform 1
chr6	87254246	87256649	-26	-3.6	3.6	0.00170763	0.00896211	NM_054041	Antxr1	anthrax toxin receptor 1,anthrax toxin receptor 1,anthrax toxin receptor 1,
chr11	6254170	6256214	-26	-3.6	3.6	0.00170763	0.00896211	NM_028601	Zmiz2	zinc finger, MIZ-type containing 2 isoform 1
chr17	50284114	50286238	-26	-3.6	3.6	0.00170763	0.00896211	NM_181397	Rftn1	raft-linking protein
chr9	40503094	40506734	-30	-2.57895	2.57895	0.00172888	0.00904969	NM_133733	9030425E11Rik	adipocyte-specific adhesion molecule,adipocyte-specific adhesion molecule,adipocyte-specific adhesion molecule,
chr4	49597811	49599855	-30	-2.57895	2.57895	0.00172888	0.00904969	NM_025944	2810432L12Rik	hypothetical protein LOC67063
chr8	126787041	126789088	-30	-2.57895	2.57895	0.00172888	0.00904969	NM_139272	Galnt2	UDP-N-acetyl-alpha-D-galactosamine:polypeptide
chr15	83264451	83267040	-26	-3.16667	3.16667	0.00176065	0.00917973	NM_001159510	Pacsin2	n/a
chr12	77805228	77808041	-26	-3.16667	3.16667	0.00176065	0.00917973	NM_013675	Spnb1	spectrin beta 1,spectrin beta 1,
chr3	40426640	40428995	-26	-3.16667	3.16667	0.00176065	0.00917973	NM_175515	Intu	PDZ domain containing 6
chr7	51904550	51907236	-26	-3.16667	3.16667	0.00176065	0.00917973	NM_028021	Myh14	myosin, heavy polypeptide 14,myosin, heavy polypeptide 14,
chr11	117143931	117146308	-26	-3.16667	3.16667	0.00176065	0.00917973	NM_001113487	2015-09-09	n/a
chr12	56422347	56424391	-26	-3.16667	3.16667	0.00176065	0.00917973	NM_021529	Ppp2r3c	phosphatase subunit gene g4-1
chr1	37572163	37574567	-26	-3.16667	3.16667	0.00176065	0.00917973	NM_173870	Mgat4a	mannoside acetylglucosaminyltransferase 4,,mannoside acetylglucosaminyltransferase 4,,mannoside acetylglucosaminyltransferase 4,,mannoside acetylglucosaminyltransferase 4,,
chr18	74195448	74198236	-26	-3.16667	3.16667	0.00176065	0.00917973	NM_172632	Mapk4	mitogen-activated protein kinase 4
chr15	84118696	84120740	-26	-3.16667	3.16667	0.00176065	0.00917973	NM_022321	Parvg	parvin, gamma
chr1	72327261	72329528	-22	-4.66667	4.66667	0.0017675	0.00920765	NM_023523	Pecr	peroxisomal trans 2-enoyl CoA reductase,peroxisomal trans 2-enoyl CoA reductase,
chr9	44892238	44894399	-22	-4.66667	4.66667	0.0017675	0.00920765	NM_001005421	Amica1	adhesion molecule, interacts with CXADR antigen,adhesion molecule, interacts with CXADR antigen,
chr11	60133767	60135811	-22	-4.66667	4.66667	0.0017675	0.00920765	NM_153080	Tom1l2	target of myb1-like 2 isoform a
chr7	149799778	149801822	-22	-4.66667	4.66667	0.0017675	0.00920765	NM_001122737	Igf2	n/a
chr1	30869328	30871658	-22	-4.66667	4.66667	0.0017675	0.00920765	NM_001081080	Phf3	PHD finger protein 3
chr16	55818227	55820271	-29	-2.8125	2.8125	0.00178811	0.00929133	NM_001159394	Nfkbiz	n/a
chr3	100862548	100865305	-29	-2.8125	2.8125	0.00178811	0.00929133	NM_001167906	Cd101	n/a
chr12	103902317	103905198	-29	-2.8125	2.8125	0.00178811	0.00929133	NM_172584	Itpk1	inositol 1,3,4-triphosphate 5/6 kinase
chr9	121700128	121703487	-27	-3.07692	3.07692	0.00178946	0.00929679	NM_029095	Hhatl	hedgehog acyltransferase-like,hedgehog acyltransferase-like,
chr4	131432664	131435442	-27	-3.07692	3.07692	0.00178946	0.00929679	NM_020587	Sfrs4	splicing factor, arginine/serine-rich 4 (SRp75)
chr19	7184812	7186856	-27	-3.07692	3.07692	0.00178946	0.00929679	NM_201411	Flrt1	fibronectin leucine rich transmembrane protein
chr5	145865941	145868072	-27	-3.07692	3.07692	0.00178946	0.00929679	NM_023142	Arpc1b	actin related protein 2/3 complex, subunit 1B,actin related protein 2/3 complex, subunit 1B,actin related protein 2/3 complex, subunit 1B,
chr6	118027341	118029385	-27	-3.07692	3.07692	0.00178946	0.00929679	NM_027526	Rasgef1a	n/a
chr4	45528243	45530974	-27	-3.07692	3.07692	0.00178946	0.00929679	NM_001033306	Shb	n/a
chr10	94019064	94021043	-27	-3.07692	3.07692	0.00178946	0.00929679	NM_001168684	Tmcc3	n/a
chr17	5383272	5385316	-27	-3.07692	3.07692	0.00178946	0.00929679	NM_175349	Ldhal6b	lactate dehydrogenase A-like 6B
chr17	78767948	78769992	-27	-3.07692	3.07692	0.00178946	0.00929679	NM_199448	Fez2	fasciculation and elongation protein zeta 2,fasciculation and elongation protein zeta 2,
chr5	125196661	125199921	-28	-2.86667	2.86667	0.00179751	0.00932936	NM_019536	Dnahc10	n/a
chr9	96607690	96609892	-28	-2.86667	2.86667	0.00179751	0.00932936	NM_175537	Zbtb38	zinc finger and BTB domain containing 38,zinc finger and BTB domain containing 38,zinc finger and BTB domain containing 38,zinc finger and BTB domain containing 38,
chr18	56615273	56617317	-28	-2.86667	2.86667	0.00179751	0.00932936	NM_026240	Gramd3	GRAM domain containing 3,GRAM domain containing 3,GRAM domain containing 3,
chr10	116529869	116532255	-28	-2.86667	2.86667	0.00179751	0.00932936	NM_007636	Cct2	chaperonin subunit 2 (beta)
chr1	90964233	90966384	-23	-4.28571	4.28571	0.00193943	0.00990516	NM_133816	Sh3bp4	SH3-domain binding protein 4
chr6	136814115	136816988	-23	-4.28571	4.28571	0.00193943	0.00990516	NM_008597	Mgp	matrix Gla protein
chr10	23878866	23881192	-23	-4.28571	4.28571	0.00193943	0.00990516	NM_016797	Stx7	syntaxin 7,syntaxin 7,
chr17	26794168	26796223	-23	-4.28571	4.28571	0.00193943	0.00990516	NM_025272	Atp6v0e	ATPase, H+ transporting, V0 subunit e,ATPase, H+ transporting, V0 subunit e,
chr4	118798911	118801704	-23	-4.28571	4.28571	0.00193943	0.00990516	NM_011400	Slc2a1	solute carrier family 2 (facilitated glucose
chr4	130149579	130151782	-23	-4.28571	4.28571	0.00193943	0.00990516	NM_025998	Nkain1	hypothetical protein LOC67149,hypothetical protein LOC67149,

## Sheet: Prot 1Gy 5hmC Up
chr	DHMR start	DHMR end	AvgDiff	AvgFC	absAvgFC	Pval	Qval	RefSeq Gene ID of closest TSS	GeneSymbol of closest TSS	GeneTitle of closest TSS
chr11	3041461	3047649	1461	3.62298	3.62298	1.11022e-16	9.98783e-15	NM_030207	Sfi1	Sfi1 homolog, spindle assembly associated,Sfi1 homolog, spindle assembly associated,
chr9	35111464	35114508	15214	3.20397	3.20397	1.11022e-16	9.98783e-15	NM_028040	Rpusd4	RNA pseudouridylate synthase domain containing
chr11	3054608	3058026	676	2.82703	2.82703	1.11022e-16	9.98783e-15	NM_030207	Sfi1	Sfi1 homolog, spindle assembly associated,Sfi1 homolog, spindle assembly associated,
chr4	70037700	70040744	1159	3.12661	3.12661	1.11022e-16	9.98783e-15	NM_145990	Cdk5rap2	CDK5 regulatory subunit associated protein 2
chr15	74915676	74918724	930	2.90965	2.90965	1.11022e-16	9.98783e-15	NM_001099217	Ly6c2	lymphocyte antigen 6 complex, locus C2
chr1	90152391	90162774	759	2.32	2.32	1.11022e-16	9.98783e-15	NM_172505	A730008H23Rik	hypothetical protein LOC212427
chr11	3076397	3081440	737	2.23244	2.23244	4.44089e-16	3.55123e-14	NM_030207	Sfi1	Sfi1 homolog, spindle assembly associated,Sfi1 homolog, spindle assembly associated,
chr14	30774034	30777078	460	7.05263	7.05263	5.55111e-16	4.28662e-14	NM_019979	Selk	selenoprotein K
chr1	90170349	90174417	325	4.69318	4.69318	9.29719e-11	2.53859e-09	NM_172505	A730008H23Rik	hypothetical protein LOC212427
chr1	87487107	87490943	298	4.63415	4.63415	6.17226e-10	1.4147e-08	NM_001013817	Sp140	SP140 nuclear body protein family member
chr9	13421279	13424353	271	5.16923	5.16923	2.16499e-09	4.38676e-08	NM_001013813	Maml2	n/a
chr6	42301620	42311401	279	4.17045	4.17045	4e-09	7.5216e-08	NM_011777	Zyx	zyxin,zyxin,zyxin,zyxin,
chr4	138766973	138776137	277	4.14773	4.14773	4.78151e-09	8.85286e-08	NM_001037761	Capzb	capping protein (actin filament) muscle Z-line,
chr2	121130310	121135389	210	10.1304	10.1304	2.67219e-08	4.1419e-07	NM_001173506	Mtap1a	n/a
chr8	12758030	12766801	272	3.32479	3.32479	2.91671e-08	4.48541e-07	NM_015804	Atp11a	ATPase, class VI, type 11A
chr17	3080569	3083821	242	4.45714	4.45714	3.6e-08	5.4166e-07	NM_134123	Rbm16	n/a
chr1	90141592	90146722	244	4.21053	4.21053	4.05226e-08	6.0124e-07	NM_001177364	Heatr7b1	n/a
chr19	6489102	6495101	217	6.29268	6.29268	4.91575e-08	7.14225e-07	NM_009203	Slc22a12	solute carrier family 22 (organic anion/cation
chr3	27578301	27582560	176	30.3333	30.3333	1.25476e-07	1.657e-06	NM_173182	Fndc3b	FAD104,FAD104,
chr1	85273096	85279035	238	3.53191	3.53191	1.43525e-07	1.87076e-06	NM_001037909	C130026I21Rik	SP140 nuclear body protein family member isoform,SP140 nuclear body protein family member isoform,SP140 nuclear body protein family member isoform,
chr14	69983514	69988283	233	3.64773	3.64773	1.71214e-07	2.19757e-06	NM_033325	Loxl2	lysyl oxidase-like 2,lysyl oxidase-like 2,
chr13	49226736	49234034	208	4.92453	4.92453	2.04207e-07	2.57556e-06	NM_029361	Wnk2	WNK lysine deficient protein kinase 2,WNK lysine deficient protein kinase 2,WNK lysine deficient protein kinase 2,WNK lysine deficient protein kinase 2,WNK lysine deficient protein kinase 2,
chr14	65700366	65712598	263	2.73026	2.73026	2.38552e-07	2.95711e-06	NM_018788	Extl3	exostoses (multiple)-like 3,exostoses (multiple)-like 3,
chr12	104644032	104652274	214	4.29231	4.29231	2.41657e-07	2.991e-06	NM_001159502	Ddx24	n/a
chr8	48335481	48341001	189	7.51724	7.51724	2.52e-07	3.1026e-06	NM_001114311	Stox2	n/a
chr7	107794697	107804535	233	3.33	3.33	2.72355e-07	3.32007e-06	NM_001163187	Plekhb1	n/a
chr14	70057689	70063382	216	4.08571	4.08571	2.96e-07	3.57474e-06	NM_001146012	R3hcc1	n/a
chr13	120276543	120281434	233	3.0991	3.0991	4.74762e-07	5.41282e-06	NM_001177666	Gm7120	n/a
chr13	108655264	108662546	210	3.76316	3.76316	6.36759e-07	7.01575e-06	NM_145456	Zswim6	n/a
chr10	80640679	80645603	206	3.94286	3.94286	6.6e-07	7.24608e-06	NM_007828	Dapk3	death-associated kinase 3,death-associated kinase 3,death-associated kinase 3,death-associated kinase 3,
chr11	4037264	4040892	148	149	149	7.98571e-07	8.58833e-06	NM_027859	Rnf215	ring finger protein 215
chr11	115651126	115658896	211	3.39773	3.39773	9.78684e-07	1.03008e-05	NM_080643	Caskin2	cask-interacting protein 2
chr17	46301676	46306991	184	4.91489	4.91489	1.15847e-06	1.19389e-05	NM_019581	Gtpbp2	GTP binding protein 2
chr16	91920224	91925796	187	4.5283	4.5283	1.20776e-06	1.23844e-05	NM_138597	Atp5o	ATP synthase, H+ transporting, mitochondrial F1
chr14	69886979	69891013	182	4.87234	4.87234	1.32918e-06	1.34793e-05	NM_026331	Slc25a37	solute carrier family 25, member 37
chr9	118936376	118941329	168	6.7931	6.7931	1.50254e-06	1.50093e-05	NM_011700	Vill	villin-like,villin-like,
chr14	8769505	8779849	240	2.51899	2.51899	1.55179e-06	1.54357e-05	NM_007870	Dnase1l3	deoxyribonuclease 1-like 3 precursor
chr11	119979099	119983860	167	6.75862	6.75862	1.72986e-06	1.69615e-05	NM_001110242	1810043H04Rik	n/a
chr17	34266497	34270128	146	25.3333	25.3333	1.77378e-06	1.73468e-05	NM_010386	H2-DMa	histocompatibility 2, class II, locus DMa,histocompatibility 2, class II, locus DMa,
chr14	69898991	69902098	178	4.78723	4.78723	1.83139e-06	1.78491e-05	NM_026331	Slc25a37	solute carrier family 25, member 37
chr11	120163392	120170234	193	3.75714	3.75714	1.91311e-06	1.85556e-05	NM_009609	Actg1	actin, gamma, cytoplasmic 1
chr5	114290869	114297157	181	4.41509	4.41509	1.99008e-06	1.92149e-05	NM_009151	Selplg	selectin, platelet (p-selectin) ligand,selectin, platelet (p-selectin) ligand,
chr2	27354063	27358218	309	1.8489	1.8489	1.99985e-06	1.92982e-05	NM_080848	Wdr5	WD repeat domain 5
chr10	60280741	60286915	173	5.21951	5.21951	2.09409e-06	2.00965e-05	NM_029770	Unc5b	unc-5 homolog B,unc-5 homolog B,unc-5 homolog B,
chr6	100818336	100822236	159	7.91304	7.91304	2.28511e-06	2.16879e-05	NM_182939	Ppp4r2	protein phosphatase 4, regulatory subunit 2,protein phosphatase 4, regulatory subunit 2,
chr1	135988842	135994097	159	7.91304	7.91304	2.28511e-06	2.16879e-05	NM_007570	Btg2	B-cell translocation gene 2, anti-proliferative
chr15	84777884	84787230	232	2.46835	2.46835	2.6975e-06	2.51142e-05	NM_016714	Nup50	nucleoporin 50
chr1	91354632	91359889	177	4.33962	4.33962	2.7332e-06	2.54068e-05	NM_001037136	Agap1	centaurin, gamma 2 isoform 2,centaurin, gamma 2 isoform 2,
chr9	108013393	108016712	134	135	135	2.81409e-06	2.60664e-05	NM_146226	Apeh	acylpeptide hydrolase,acylpeptide hydrolase,
chr8	125414818	125418695	165	5.71429	5.71429	2.85142e-06	2.63692e-05	NM_007662	Cdh15	cadherin 15
chr19	47315778	47319697	156	7.78261	7.78261	2.8954e-06	2.67247e-05	NM_001163480	Neurl1a	n/a
chr12	113858749	113864356	176	4.32075	4.32075	2.99233e-06	2.75035e-05	NM_007421	Adssl1	adenylosuccinate synthetase 1
chr9	123780722	123783765	158	6.44828	6.44828	3.66613e-06	3.28247e-05	NM_011798	Xcr1	chemokine (C motif) receptor 1
chr9	63587831	63594419	180	3.76923	3.76923	3.70118e-06	3.31006e-05	NM_016769	Smad3	MAD homolog 3
chr11	77653909	77660383	197	3.09574	3.09574	3.79221e-06	3.38142e-05	NM_008952	Pipox	pipecolic acid oxidase
chr5	122907597	122913266	172	4.24528	4.24528	4.10751e-06	3.62539e-05	NM_019805	Anapc7	anaphase promoting complex subunit 7,anaphase promoting complex subunit 7,
chr5	122768341	122772813	161	5.6	5.6	4.13673e-06	3.64775e-05	NM_144912	Rad9b	RAD9 homolog B
chr10	80759706	80763815	165	5.02439	5.02439	4.18176e-06	3.68212e-05	NM_008844	Pip5k1c	phosphatidylinositol-4-phosphate 5-kinase, type,phosphatidylinositol-4-phosphate 5-kinase, type,phosphatidylinositol-4-phosphate 5-kinase, type,
chr7	87215470	87220875	168	4.57447	4.57447	4.364e-06	3.82019e-05	NM_173011	Idh2	isocitrate dehydrogenase 2 (NADP+),,isocitrate dehydrogenase 2 (NADP+),,
chr4	43428155	43433293	168	4.57447	4.57447	4.364e-06	3.82019e-05	NM_199057	Rusc2	RUN and SH3 domain containing 2
chr11	119499072	119507181	214	2.58519	2.58519	4.56046e-06	3.96731e-05	NM_028898	Rptor	raptor,raptor,raptor,raptor,
chr6	7796550	7802871	178	3.73846	3.73846	4.62122e-06	4.01243e-05	NM_052993	C1galt1	core 1 synthase,
chr1	90180686	90186636	244	2.1564	2.1564	4.982e-06	4.27973e-05	NM_198652	Hjurp	hypothetical protein LOC381280
chr10	59677653	59681324	144	9	9	5.01861e-06	4.30725e-05	NM_016803	Chst3	carbohydrate (chondroitin 6/keratan)
chr7	140227457	140234703	173	3.9322	3.9322	5.23931e-06	4.47212e-05	NM_001170744	Ctbp2	n/a
chr13	49285197	49289244	143	8.94444	8.94444	5.52154e-06	4.68036e-05	NM_013610	Ninj1	ninjurin 1
chr17	5000490	5010262	201	2.81081	2.81081	5.61254e-06	4.74689e-05	NM_001085355	Arid1b	AT rich interactive domain 1B (Swi1 like)
chr8	122618250	122623337	168	4.16981	4.16981	5.63579e-06	4.76383e-05	NM_133967	Zdhhc7	zinc finger, DHHC domain containing 7
chrX	121213687	121216879	157	5.48571	5.48571	5.72742e-06	4.83045e-05	NM_001100616	Vmn2r121	vomeronasal receptor Vmn2r121,vomeronasal receptor Vmn2r121,
chr12	109677850	109683011	168	4.16981	4.16981	5.89608e-06	4.95229e-05	NM_001043335	Eml1	echinoderm microtubule associated protein like 1
chr9	63492409	63495674	148	7.43478	7.43478	6.17543e-06	5.1519e-05	NM_025857	Aagab	hypothetical protein LOC66939,hypothetical protein LOC66939,
chr15	78272442	78280468	181	3.38158	3.38158	6.21929e-06	5.183e-05	NM_001081367	Kctd17	potassium channel tetramerisation domain,potassium channel tetramerisation domain,
chr16	90389437	90395989	174	3.67692	3.67692	6.30265e-06	5.24191e-05	NM_015755	Hunk	hormonally upregulated Neu-associated kinase
chr16	35552344	35556195	147	7.3913	7.3913	6.47481e-06	5.36285e-05	NM_013661	Sema5b	semaphorin 5B,semaphorin 5B,
chr2	151411627	151417452	159	4.87805	4.87805	6.62646e-06	5.46856e-05	NM_145535	Sdcbp2	syndecan binding protein (syntenin) 2
chr16	92408713	92412959	159	4.87805	4.87805	6.62646e-06	5.46856e-05	NM_019466	Rcan1	calcipressin 1 isoform 2
chr1	34074931	34078654	141	8.83333	8.83333	6.68384e-06	5.50836e-05	NM_133833	Dst	dystonin isoform a
chr4	148725253	148734582	192	2.92	2.92	6.91423e-06	5.66705e-05	NM_008441	Kif1b	kinesin family member 1B isoform a
chr4	40092639	40101182	183	3.23171	3.23171	6.95546e-06	5.69527e-05	NM_007386	Aco1	aconitase 1
chr2	90317886	90325784	201	2.71795	2.71795	7.13411e-06	5.8169e-05	NM_001135657	Ptprj	n/a
chr2	31654627	31660058	177	3.52857	3.52857	7.16887e-06	5.84045e-05	NM_183424	Qrfp	P518 precursor
chr9	103062286	103067576	172	3.64615	3.64615	7.19781e-06	5.86002e-05	NM_009275	Srprb	signal recognition particle receptor, B subunit
chr11	97686262	97690803	145	7.30435	7.30435	7.82462e-06	6.30226e-05	NM_001080935	B230217C12Rik	hypothetical protein LOC68127
chr10	83102625	83109471	178	3.34211	3.34211	8.42928e-06	6.71999e-05	NM_145220	Appl2	adaptor protein, phosphotyrosine interaction, PH
chr14	70025237	70028281	148	6.10345	6.10345	8.9383e-06	7.06511e-05	NM_033325	Loxl2	lysyl oxidase-like 2,lysyl oxidase-like 2,
chr11	94896473	94901984	173	3.47143	3.47143	9.32351e-06	7.3224e-05	NM_133667	Pdk2	pyruvate dehydrogenase kinase, isoenzyme 2
chr11	120117943	120121913	159	4.38298	4.38298	9.46828e-06	7.41927e-05	NM_198423	Bahcc1	BAH domain and coiled-coil containing 1
chr5	112720350	112725482	165	3.79661	3.79661	9.79234e-06	7.63742e-05	NM_009419	Tpst2	protein-tyrosine sulfotransferase 2,protein-tyrosine sulfotransferase 2,
chr9	57471954	57476006	150	5.28571	5.28571	9.99921e-06	7.77563e-05	NM_199222	Lman1l	lectin, mannose-binding, 1 like
chr5	120599703	120605647	180	3.04545	3.04545	1.08426e-05	8.33068e-05	NM_028762	Rbm19	RNA binding motif protein 19
chr10	126438185	126442346	156	4.31915	4.31915	1.13571e-05	8.66557e-05	NM_009635	Avil	advillin
chr15	36418882	36423473	159	4	4	1.21259e-05	9.16391e-05	NM_175134	Ankrd46	ankyrin repeat domain 46,ankyrin repeat domain 46,
chr10	126991638	126996323	162	3.74576	3.74576	1.27934e-05	9.58893e-05	NM_183297	Nxph4	neurexophilin 4
chr6	120886972	120891876	157	3.96226	3.96226	1.45151e-05	0.000106536	NM_007544	Bid	BH3 interacting domain death agonist
chr4	154386585	154395599	185	2.74528	2.74528	1.45973e-05	0.000107034	NM_175556	Plch2	phospholipase C, eta 2
chr15	97621643	97628461	182	2.82	2.82	1.46708e-05	0.000107477	NM_026353	Slc48a1	hypothetical protein LOC67739,hypothetical protein LOC67739,
chr4	70056205	70065091	182	2.82	2.82	1.46708e-05	0.000107477	NM_145990	Cdk5rap2	CDK5 regulatory subunit associated protein 2
chr7	52152379	52158597	171	3.25	3.25	1.47966e-05	0.000108261	NM_027376	Fuz	fuzzy homolog
chr5	130074890	130081751	163	3.50769	3.50769	1.52432e-05	0.000111029	NM_011846	Mmp17	matrix metallopeptidase 17
chr13	47333945	47339313	170	3.23684	3.23684	1.54493e-05	0.000112298	NM_001170643	Rnf144b	n/a
chr19	4149333	4155501	167	3.38571	3.38571	1.57456e-05	0.000114113	NM_016933	Ptprcap	protein tyrosine phosphatase, receptor type, C
chr10	80168988	80173617	152	4.23404	4.23404	1.6333e-05	0.00011768	NM_027829	9030607L17Rik	hypothetical protein LOC71564
chr7	86052940	86058816	159	3.69492	3.69492	1.67067e-05	0.000119927	NM_020583	Isg20	interferon-stimulated protein,interferon-stimulated protein,
chr19	6402185	6405271	114	115	115	1.7051e-05	0.000121983	NM_011242	Rasgrp2	RAS, guanyl releasing protein 2,RAS, guanyl releasing protein 2,
chr17	24499998	24504238	136	6.91304	6.91304	1.7496e-05	0.00012462	NM_013855	Abca3	ATP-binding cassette, sub-family A (ABC1),,ATP-binding cassette, sub-family A (ABC1),,ATP-binding cassette, sub-family A (ABC1),,
chr1	90107495	90111867	151	4.21277	4.21277	1.78844e-05	0.000126903	NM_201645	Ugt1a1	UDP glucuronosyltransferase 1 family,
chr8	91119002	91123850	139	5.7931	5.7931	1.80517e-05	0.00012788	NM_027840	Snx20	selectin ligand interactor cytoplasmic-1
chr6	115876918	115881899	150	4.19149	4.19149	1.87142e-05	0.000131722	NM_145383	Rho	rhodopsin
chr8	93876292	93882095	154	3.90566	3.90566	1.90033e-05	0.000133383	NM_011936	Fto	similar to FTO,similar to FTO,similar to FTO,similar to FTO,
chr11	72257798	72265435	185	2.66667	2.66667	1.92445e-05	0.000134839	NM_016776	Mybbp1a	MYB binding protein (P160) 1a
chr17	23954582	23961255	178	2.78	2.78	1.96233e-05	0.000137129	NM_026305	Tceb2	transcription elongation factor B (SIII),,transcription elongation factor B (SIII),,
chr15	88557793	88562114	156	3.64407	3.64407	1.99549e-05	0.000139123	NM_001033274	Brd1	bromodomain containing 1
chr1	39742101	39745219	119	20.8333	20.8333	2.00107e-05	0.000139458	NM_001145660	Rfx8	n/a
chr5	148683563	148686825	124	11.3333	11.3333	2.03785e-05	0.000141658	NM_025624	Pomp	proteasome maturation protein
chr3	107643525	107654452	196	2.39007	2.39007	2.08936e-05	0.000144721	NM_133867	Eps8l3	epidermal growth factor receptor pathway
chr4	154468864	154472319	128	8.11111	8.11111	2.10446e-05	0.000145614	NM_001081100	Morn1	MORN repeat containing 1,MORN repeat containing 1,
chr9	110786724	110795286	180	2.69811	2.69811	2.11441e-05	0.000146202	NM_001146060	Als2cl	n/a
chr6	142778054	142782911	137	5.72414	5.72414	2.17705e-05	0.000149883	NM_001145390	Gm766	n/a
chr11	53360205	53366899	174	2.85106	2.85106	2.23075e-05	0.000153015	NM_008443	Kif3a	kinesin family member 3A,kinesin family member 3A,kinesin family member 3A,
chr4	138444048	138453808	195	2.38298	2.38298	2.25911e-05	0.000154659	NM_012044	Pla2g2e	phospholipase A2, group IIE,phospholipase A2, group IIE,
chr1	157044831	157049600	140	5	5	2.41255e-05	0.000163666	NM_021433	Stx6	syntaxin 6
chr16	10973712	10976763	203	2.2378	2.2378	2.54161e-05	0.000171138	NM_019980	Litaf	LPS-induced TN factor
chr1	172443114	172447940	131	6.69565	6.69565	2.55488e-05	0.0001719	NM_027528	Nos1ap	C-terminal PDZ domain ligand of neuronal nitric
chr13	99995930	99999436	121	11.0833	11.0833	2.59425e-05	0.000174154	NM_001004149	Zfp366	zinc finger protein 366
chr9	27140859	27144508	130	6.65217	6.65217	2.8085e-05	0.000186242	NM_001129787	Igsf9b	n/a
chr7	146276089	146282413	162	3.13158	3.13158	2.82242e-05	0.000187017	NM_011993	Dpysl4	dihydropyrimidinase-related protein 4,dihydropyrimidinase-related protein 4,
chr8	12935293	12940620	142	4.46341	4.46341	2.87732e-05	0.000190132	NM_001159486	Mcf2l	n/a
chr16	87713163	87717280	140	4.41463	4.41463	3.15301e-05	0.000205792	NM_007520	Bach1	BTB and CNC homology 1,BTB and CNC homology 1,
chr8	86245073	86250027	140	4.41463	4.41463	3.15301e-05	0.000205792	NM_197982	Ddx39	DEAD (Asp-Glu-Ala-Asp) box polypeptide 39
chr19	40388072	40393080	133	5.58621	5.58621	3.16586e-05	0.000206512	NM_016861	Pdlim1	carboxyl terminal LIM domain protein 1
chr19	46844676	46848099	137	4.91429	4.91429	3.18475e-05	0.000207569	NM_001102471	Cnnm2	cyclin M2 isoform b
chr7	52963611	52971685	192	2.30612	2.30612	3.21479e-05	0.000209248	NM_020011	Sphk2	sphingosine kinase 2
chr4	32453471	32457981	136	4.88571	4.88571	3.33553e-05	0.000215949	NM_001109661	Bach2	n/a
chr5	124449835	124453217	143	4.04255	4.04255	3.37156e-05	0.000217935	NM_145070	Hip1r	huntingtin interacting protein 1 related
chr4	82188349	82193453	122	7.77778	7.77778	3.3951e-05	0.000219229	NM_001113209	Nfib	n/a
chr5	142911911	142917000	136	4.88571	4.88571	3.49343e-05	0.000224605	NM_172725	C330006K01Rik	hypothetical protein LOC231855,hypothetical protein LOC231855,
chr1	133734549	133739718	146	3.75472	3.75472	3.55727e-05	0.000228075	NM_173865	Slc41a1	solute carrier family 41, member 1
chr5	21033099	21036265	112	19.6667	19.6667	3.58972e-05	0.000229851	NM_028977	Lrrc17	n/a
chr10	75153082	75158100	145	3.73585	3.73585	3.71984e-05	0.000237111	NM_027890	Susd2	sushi domain containing 2
chr9	121367699	121373113	145	3.73585	3.73585	3.71984e-05	0.000237111	NM_031161	Cck	cholecystokinin
chr9	46007078	46010945	127	6.52174	6.52174	3.73059e-05	0.000237707	NM_009692	Apoa1	apolipoprotein A-I
chr3	126643137	126646413	121	7.72222	7.72222	3.736e-05	0.000238007	NM_001034168	Ank2	ankyrin 2, brain isoform 3
chr14	69955288	69961129	187	2.32624	2.32624	3.89232e-05	0.000246634	NM_026174	Entpd4	ectonucleoside triphosphate diphosphohydrolase,ectonucleoside triphosphate diphosphohydrolase,
chr17	56489784	56497974	175	2.57658	2.57658	3.99414e-05	0.000252203	NM_172132	Kdm4b	jumonji domain containing 2B,jumonji domain containing 2B,jumonji domain containing 2B,
chr11	89860886	89864115	110	19.3333	19.3333	4.15526e-05	0.000260937	NM_008796	Pctp	phosphatidylcholine transfer protein
chr3	95035121	95039666	140	3.97872	3.97872	4.22617e-05	0.00026475	NM_001038708	Cdc42se1	CDC42 small effector 1
chr12	112556994	112562223	154	3.2	3.2	4.27138e-05	0.000267172	NM_033603	Amn	amnionless,amnionless,
chr15	79568930	79576328	174	2.56757	2.56757	4.32971e-05	0.000270285	NM_194342	Sun2	unc-84 homolog B,unc-84 homolog B,unc-84 homolog B,
chr9	118496968	118500760	129	5.44828	5.44828	4.39236e-05	0.000273616	NM_133721	Itga9	integrin alpha 9,integrin alpha 9,
chr2	167480519	167484363	139	3.95745	3.95745	4.62549e-05	0.000286105	NM_145538	Tmem189	ubiquitin-conjugating enzyme variant Kua
chr12	103658643	103663410	148	3.27692	3.27692	4.976e-05	0.000304861	NM_011175	Lgmn	legumain,legumain,
chr11	102151917	102155441	108	19	19	5.05095e-05	0.000308825	NM_001098837	Atxn7l3	ataxin 7-like 3 isoform b
chr17	87300017	87304515	131	4.74286	4.74286	5.05636e-05	0.000309111	NM_030104	1700090G07Rik	n/a
chr2	168422401	168425707	113	10.4167	10.4167	5.10376e-05	0.000311609	NM_001037178	Nfatc2	nuclear factor of activated T-cells,
chr16	92454678	92458649	138	3.93617	3.93617	5.29584e-05	0.000321666	NM_001081549	Rcan1	calcipressin 1 isoform 1
chr4	62157415	62162598	141	3.66038	3.66038	5.31585e-05	0.000322708	NM_024257	Hdhd3	haloacid dehalogenase-like hydrolase domain
chr2	165335051	165343926	160	2.81818	2.81818	5.37904e-05	0.000325991	NM_130451	Slc2a10	solute carrier family 2 member 10
chr18	80258198	80264582	151	3.15714	3.15714	5.53313e-05	0.000333949	NM_053117	Pard6g	par-6 partitioning defective 6 homolog gamma
chr11	3093166	3097805	277	1.59827	1.59827	5.59075e-05	0.000336908	NM_030207	Sfi1	Sfi1 homolog, spindle assembly associated,Sfi1 homolog, spindle assembly associated,
chr6	121052280	121058594	154	3.02632	3.02632	5.59526e-05	0.00033714	NM_153396	Mical3	microtubule associated monoxygenase, calponin,microtubule associated monoxygenase, calponin,microtubule associated monoxygenase, calponin,
chr8	91104585	91111928	164	2.64	2.64	5.72809e-05	0.000343925	NM_027840	Snx20	selectin ligand interactor cytoplasmic-1
chrX	121266794	121270817	150	3.14286	3.14286	5.77665e-05	0.000346394	NM_001100616	Vmn2r121	vomeronasal receptor Vmn2r121,vomeronasal receptor Vmn2r121,
chr11	59596480	59600785	137	3.91489	3.91489	5.79552e-05	0.000347351	NM_183139	Pld6	hypothetical protein LOC194908
chr8	124374470	124382793	156	2.90244	2.90244	5.86104e-05	0.000350669	NM_145605	Klhdc4	kelch domain containing 4
chr12	73357097	73362083	143	3.42373	3.42373	6.02616e-05	0.000358979	NM_001007596	Rtn1	reticulon 1 isoform RTN1-C
chr12	112596297	112603451	166	2.56604	2.56604	6.10542e-05	0.000362942	NM_183016	Cdc42bpb	Cdc42 binding protein kinase beta
chr5	115370970	115374016	145	3.23077	3.23077	6.18669e-05	0.000366988	NM_145209	Oasl1	2'-5' oligoadenylate synthetase-like 1,2'-5' oligoadenylate synthetase-like 1,2'-5' oligoadenylate synthetase-like 1,
chr7	125716809	125723420	157	2.78409	2.78409	6.35584e-05	0.000375355	NM_172476	Tmc7	Tmc7 protein,Tmc7 protein,
chr8	13467036	13471175	128	4.65714	4.65714	6.36944e-05	0.000376024	NM_019521	Gas6	growth arrest specific 6
chr8	126759478	126764002	145	3.23077	3.23077	6.46176e-05	0.000380557	NM_139272	Galnt2	UDP-N-acetyl-alpha-D-galactosamine:polypeptide
chr18	6475113	6478771	120	6.21739	6.21739	6.58154e-05	0.000386405	NM_027497	Epc1	enhancer of polycomb homolog 1 isoform 2
chr9	24345032	24348076	165	2.5566	2.5566	6.61995e-05	0.000388273	NM_172920	Dpy19l1	dpy-19-like 1,dpy-19-like 1,dpy-19-like 1,
chr9	96734893	96740490	135	3.87234	3.87234	6.63421e-05	0.000388965	NM_153420	Acpl2	acid phosphatase-like 2,acid phosphatase-like 2,acid phosphatase-like 2,
chr15	78447436	78453974	170	2.45299	2.45299	6.82433e-05	0.000398148	NM_028195	Cyth4	cytohesin 4
chr19	5382292	5388505	144	3.21538	3.21538	7.04875e-05	0.000409245	NM_016882	Sart1	squamous cell carcinoma antigen recognized by
chr17	25970708	25977994	174	2.34884	2.34884	7.19952e-05	0.00041685	NM_144816	Rhbdl1	rhomboid, veinlet-like 1
chr4	137495628	137501656	153	2.86585	2.86585	7.23397e-05	0.000418582	NM_172703	Eif4g3	eukaryotic translation initiation factor 4,eukaryotic translation initiation factor 4,eukaryotic translation initiation factor 4,eukaryotic translation initiation factor 4,
chr5	66160472	66164664	119	6.17391	6.17391	7.23453e-05	0.000418609	NM_001024917	N4bp2	Nedd4 binding protein 2,Nedd4 binding protein 2,
chr11	5153159	5156849	119	6.17391	6.17391	7.23453e-05	0.000418609	NM_032396	Kremen1	kringle-containing transmembrane protein 1
chr12	89641745	89648015	140	3.37288	3.37288	7.50815e-05	0.000432286	NM_028105	Adck1	aarF domain containing kinase 1,aarF domain containing kinase 1,aarF domain containing kinase 1,
chr10	36695604	36698712	119	6.17391	6.17391	7.58491e-05	0.000436099	NM_008229	Hdac2	histone deacetylase 2,histone deacetylase 2,
chr2	119800258	119805256	133	3.82979	3.82979	7.59338e-05	0.000436519	NM_011941	Mapkbp1	mitogen activated protein kinase binding protein,mitogen activated protein kinase binding protein,
chr2	6249485	6253389	126	4.6	4.6	7.66037e-05	0.000439837	NM_001080548	Usp6nl	USP6 N-terminal like isoform b
chr10	120803973	120813174	189	2.11176	2.11176	7.69365e-05	0.000441482	NM_029364	Gns	glucosamine (N-acetyl)-6-sulfatase,glucosamine (N-acetyl)-6-sulfatase,
chr5	114186174	114189482	126	4.6	4.6	8.02191e-05	0.000457604	NM_001010825	Ficd	huntingtin interactor protein E
chr2	68302678	68307100	122	5.2069	5.2069	8.06379e-05	0.000459647	NM_016866	Stk39	serine/threonine kinase 39, STE20/SPS1 homolog,serine/threonine kinase 39, STE20/SPS1 homolog,
chr13	45651031	45658794	162	2.5283	2.5283	8.10053e-05	0.000461437	NM_025508	Gmpr	guanosine monophosphate reductase
chr5	121056591	121060298	132	3.80851	3.80851	8.30813e-05	0.000471507	NM_029096	1110008J03Rik	hypothetical protein LOC100764
chr2	27534464	27538205	117	6.08696	6.08696	8.33736e-05	0.000472919	NM_011305	Rxra	retinoid X receptor alpha
chr2	163938133	163942494	125	4.57143	4.57143	8.40045e-05	0.000475961	NM_021420	Stk4	serine/threonine kinase 4
chr2	168457601	168460743	117	6.08696	6.08696	8.74112e-05	0.000492271	NM_001037178	Nfatc2	nuclear factor of activated T-cells,
chr13	38056080	38061859	145	3.07143	3.07143	8.87692e-05	0.000498823	NM_025965	Ssr1	signal sequence receptor, alpha,signal sequence receptor, alpha,
chr4	117574772	117579280	131	3.78723	3.78723	9.08968e-05	0.000509059	NM_146152	Ipo13	importin 13
chr1	132956040	132961270	137	3.32203	3.32203	9.3506e-05	0.000521518	NM_008551	Mapkapk2	MAP kinase-activated protein kinase 2
chr4	154557325	154563780	166	2.4188	2.4188	9.36478e-05	0.000522192	NM_011385	Ski	Sloan-Kettering viral oncogene homolog
chr7	119835119	119838756	127	4.09756	4.09756	9.42471e-05	0.000525038	NM_001166584	Tead1	n/a
chr17	29382937	29390049	154	2.6383	2.6383	9.90559e-05	0.000547682	NM_153166	Cpne5	copine V,copine V,
chr6	28745656	28752144	151	2.71591	2.71591	0.000100378	0.000553849	NM_138682	Lrrc4	leucine rich repeat containing 4
chr17	26713394	26716961	126	4.07317	4.07317	0.000103223	0.00056703	NM_026170	Ergic1	endoplasmic reticulum-golgi intermediate
chr1	34105499	34110967	130	3.76596	3.76596	0.000104009	0.000570652	NM_133833	Dst	dystonin isoform a
chr7	134615643	134621161	130	3.76596	3.76596	0.000104009	0.000570652	NM_145589	Prr14	proline rich 14,proline rich 14,proline rich 14,
chr8	119633141	119636838	105	9.75	9.75	0.00010552	0.000577587	NM_021486	Bcmo1	beta-carotene 15,15'-monooxygenase
chr11	97350770	97355639	122	4.48571	4.48571	0.000105772	0.000578742	NM_021493	Arhgap23	Rho GTPase activating protein 23
chr7	19631978	19640560	172	2.21986	2.21986	0.000109547	0.000596017	NM_031255	Rsph6a	radial spokehead-like 1
chr4	132721298	132728579	148	2.80488	2.80488	0.000110015	0.00059817	NM_153423	Wasf2	WAS protein family, member 2,WAS protein family, member 2,
chr7	34991396	34997117	135	3.28814	3.28814	0.000111416	0.000604591	NM_026549	Pdcd2l	programmed cell death 2-like
chr10	21861256	21864300	165	2.34146	2.34146	0.000114525	0.000618759	NM_009016	Raet1a	retinoic acid early transcript 1, alpha
chr19	5692461	5698325	134	3.27119	3.27119	0.000121605	0.00065056	NM_022012	Map3k11	mitogen activated protein kinase kinase kinase
chr17	46687414	46692846	134	3.27119	3.27119	0.000121605	0.00065056	NM_020493	Srf	serum response factor
chr11	60980083	60985103	131	3.4717	3.4717	0.000123642	0.000659595	NM_001004143	Usp22	ubiquitin specific peptidase 22
chr15	63883418	63890993	154	2.54	2.54	0.000124062	0.000661448	NM_144846	Fam49b	hypothetical protein LOC223601,hypothetical protein LOC223601,hypothetical protein LOC223601,
chr19	7227597	7234099	153	2.53	2.53	0.000129179	0.000683894	NM_134150	Otub1	otubain 1
chr11	116478703	116482270	127	3.70213	3.70213	0.000130162	0.000688172	NM_001167680	Rhbdf2	n/a
chr13	94866675	94870462	140	3	3	0.000130445	0.000689401	NM_172589	Lhfpl2	lipoma HMGIC fusion partner-like 2,lipoma HMGIC fusion partner-like 2,
chr14	76866046	76869542	116	5	5	0.000134738	0.000707924	NM_001177751	Tsc22d1	n/a
chr3	138702099	138709086	136	3.09231	3.09231	0.000134979	0.000708959	NM_145544	Rap1gds1	RAP1, GTP-GDP dissociation stimulator 1 isoform,RAP1, GTP-GDP dissociation stimulator 1 isoform,
chr4	118219325	118222551	185	1.98404	1.98404	0.000138601	0.00072521	NM_172383	Tmem125	hypothetical protein LOC230678
chr7	52877565	52880610	102	9.5	9.5	0.000141153	0.000736733	NM_001018013	Izumo1	izumo sperm-egg fusion 1
chr11	70406111	70409488	119	4.4	4.4	0.000145982	0.000758384	NM_001145537	4930544D05Rik	n/a
chr11	101315519	101321397	135	3.07692	3.07692	0.000147143	0.000763557	NM_027320	Ifi35	interferon-induced protein 35
chr8	73291353	73295195	128	3.41509	3.41509	0.000147578	0.000765495	NM_023065	Ifi30	interferon gamma inducible protein 30
chr9	44495132	44502417	154	2.45283	2.45283	0.000147839	0.000766655	NM_021481	Treh	trehalase
chr11	90236843	90240383	115	4.96552	4.96552	0.000147908	0.000766961	NM_172563	Hlf	hepatic leukemia factor,hepatic leukemia factor,hepatic leukemia factor,hepatic leukemia factor,
chr14	120906190	120910658	125	3.65957	3.65957	0.000148887	0.000771308	NM_029519	Rap2a	RAP2A, member of RAS oncogene family
chr7	26169274	26175826	159	2.35897	2.35897	0.000150048	0.000776454	NM_001039507	Lipe	lipase, hormone sensitive isoform 2,lipase, hormone sensitive isoform 2,
chr16	38905255	38911809	143	2.7439	2.7439	0.000153596	0.000792105	NM_170599	Igsf11	immunoglobulin superfamily, member 11
chr8	26667245	26670698	110	5.78261	5.78261	0.000154154	0.00079456	NM_173012	Letm2	leucine zipper-EF-hand containing transmembrane
chr11	70419630	70423513	114	4.93103	4.93103	0.000154967	0.000798129	NM_001145537	4930544D05Rik	n/a
chr8	124755463	124758820	121	3.95122	3.95122	0.000155348	0.000799798	NM_009569	Zfpm1	zinc finger protein, multitype 1
chr8	128547679	128552208	121	3.95122	3.95122	0.000155348	0.000799798	NM_008430	Kcnk1	potassium channel, subfamily K, member 1
chr1	135951694	135955352	131	3.22034	3.22034	0.000158042	0.000811575	NM_021355	Fmod	fibromodulin
chr1	78691699	78695429	110	5.78261	5.78261	0.000161615	0.000827097	NM_001136226	Utp14b	n/a
chr2	160576456	160581839	148	2.57447	2.57447	0.0001617	0.000827465	NM_021280	Plcg1	phospholipase C, gamma 1,phospholipase C, gamma 1,phospholipase C, gamma 1,
chr17	35234988	35242270	158	2.35043	2.35043	0.000162248	0.000829838	NM_148947	Ly6g5c	lymphocyte antigen 6 complex G5C
chr1	174240151	174248973	158	2.35043	2.35043	0.000162248	0.000829838	NM_080419	Igsf8	immunoglobulin superfamily, member 8,immunoglobulin superfamily, member 8,
chr5	109082483	109086437	114	4.93103	4.93103	0.000162362	0.00083033	NM_199011	Dgkq	diacylglycerol kinase, theta
chr8	19943251	19946325	121	3.95122	3.95122	0.000162556	0.00083117	NM_001177408	Gm15319	n/a
chr17	49077016	49080527	113	4.89655	4.89655	0.000170109	0.000863673	NM_027452	Lrfn2	leucine rich repeat and fibronectin type III
chr10	59865539	59874481	157	2.34188	2.34188	0.00017542	0.000886971	NM_001164374	LOC100302688	n/a
chr11	118074901	118079098	126	3.37736	3.37736	0.000176099	0.000889937	NM_001112700	Cyth1	n/a
chr15	88927178	88933051	144	2.63636	2.63636	0.000178806	0.000901724	NM_027905	1300018J18Rik	selenoprotein O
chr5	114305267	114309603	129	3.18644	3.18644	0.000180123	0.000907443	NM_009151	Selplg	selectin, platelet (p-selectin) ligand,selectin, platelet (p-selectin) ligand,
chr2	33098040	33103713	132	3.03077	3.03077	0.000182499	0.000917729	NM_011923	Angptl2	angiopoietin-like 2
chr2	180763058	180768866	136	2.94286	2.94286	0.000183389	0.000921569	NM_015730	Chrna4	cholinergic receptor, nicotinic, alpha 4
chr17	83616725	83620350	108	5.69565	5.69565	0.000186231	0.000933808	NM_134117	Pkdcc	hypothetical protein LOC106522
chr11	116429950	116437295	143	2.625	2.625	0.000194099	0.000967404	NM_173755	Ube2o	ubiquitin-conjugating enzyme E2O
chr7	141868800	141871844	111	4.82759	4.82759	0.000195629	0.000973894	NM_001033420	Dock1	dedicator of cytokinesis 1,dedicator of cytokinesis 1,dedicator of cytokinesis 1,dedicator of cytokinesis 1,
chr11	117174665	117178701	128	3.16949	3.16949	0.000196513	0.000977632	NM_017380	2015-09-09	septin 9,septin 9,
chr5	136383902	136387116	102	6.66667	6.66667	0.000199625	0.000990763	NM_013560	Hspb1	heat shock protein 1
chr6	28801701	28805950	121	3.57447	3.57447	0.000203621	0.00100753	NM_138682	Lrrc4	leucine rich repeat containing 4
chr10	80651821	80655314	118	3.87805	3.87805	0.000203896	0.00100868	NM_007828	Dapk3	death-associated kinase 3,death-associated kinase 3,death-associated kinase 3,death-associated kinase 3,
chr1	132946070	132953571	161	2.19259	2.19259	0.000210107	0.00103453	NM_010548	Il10	interleukin 10
chr17	57032961	57039352	139	2.69512	2.69512	0.000214097	0.00105138	NM_030141	1700061G19Rik	hypothetical protein LOC78625
chr4	129986331	129989409	114	4.25714	4.25714	0.000220752	0.00107978	NM_010174	Fabp3	fatty acid binding protein 3, muscle and heart
chr4	150274773	150277882	120	3.55319	3.55319	0.000222641	0.0010878	NM_020569	Park7	DJ-1 protein
chr9	96586508	96590262	126	3.13559	3.13559	0.0002239	0.00109314	NM_175537	Zbtb38	zinc finger and BTB domain containing 38,zinc finger and BTB domain containing 38,zinc finger and BTB domain containing 38,zinc finger and BTB domain containing 38,
chr3	129281650	129287046	133	2.9	2.9	0.000226731	0.00110511	NM_130450	Elovl6	elongation of very long chain fatty acids-like,elongation of very long chain fatty acids-like,
chr7	139965993	139971999	153	2.30769	2.30769	0.000230311	0.00112019	NM_175268	Fam53b	hypothetical protein LOC77938
chr5	37357770	37361423	109	4.75862	4.75862	0.000235687	0.00114271	NM_011716	Wfs1	Wolfram syndrome 1 protein homolog
chr4	134309884	134317421	157	2.21705	2.21705	0.000237358	0.00114968	NM_145554	Ldlrap1	low density lipoprotein receptor adaptor protein
chr3	52099816	52104308	122	3.30189	3.30189	0.000239737	0.00115958	NM_019739	Foxo1	forkhead box O1
chr15	5186484	5191089	122	3.30189	3.30189	0.000239737	0.00115958	NM_001136079	Ptger4	n/a
chr10	5915489	5918896	113	4.22857	4.22857	0.000241972	0.00116886	NM_025343	Rmnd1	required for meiotic nuclear division 1 homolog,required for meiotic nuclear division 1 homolog,required for meiotic nuclear division 1 homolog,
chr9	119334029	119339100	137	2.67073	2.67073	0.000242387	0.00117058	NM_172456	Exog	endonuclease G-like 1,endonuclease G-like 1,
chr3	88430162	88438921	154	2.25203	2.25203	0.0002481	0.00119417	NM_008487	Arhgef2	rho/rac guanine nucleotide exchange factor (GEF),rho/rac guanine nucleotide exchange factor (GEF),rho/rac guanine nucleotide exchange factor (GEF),rho/rac guanine nucleotide exchange factor (GEF),rho/rac guanine nucleotide exchange factor (GEF),rho/rac guanine nucleotide exchange factor (GEF),rho/rac guanine nucleotide exchange factor (GEF),
chr2	32409426	32415852	139	2.57955	2.57955	0.00024812	0.00119425	NM_010073	Dpm2	dolichol-phosphate (beta-D) mannosyltransferase
chr11	117027489	117031624	112	4.2	4.2	0.000253331	0.00121564	NM_001113486	2015-09-09	n/a
chr19	57397676	57404583	131	2.87143	2.87143	0.000257435	0.00123239	NM_145505	Fam160b1	hypothetical protein LOC226252
chr19	32457925	32461157	108	4.72414	4.72414	0.000258683	0.00123746	NM_144792	Sgms1	phosphatidylcholine:ceramide,phosphatidylcholine:ceramide,phosphatidylcholine:ceramide,phosphatidylcholine:ceramide,phosphatidylcholine:ceramide,phosphatidylcholine:ceramide,
chr11	71860661	71864869	121	3.28302	3.28302	0.000261783	0.00125005	NM_144526	Fam64a	hypothetical protein LOC109212
chr15	83223622	83227260	111	4.17143	4.17143	0.000265221	0.00126394	NM_011862	Pacsin2	protein kinase C and casein kinase substrate in,protein kinase C and casein kinase substrate in,
chr11	116508210	116513360	127	2.95385	2.95385	0.000268531	0.00127728	NM_030206	Cygb	cytoglobin
chr2	79477146	79482187	131	2.87143	2.87143	0.000268554	0.00127737	NM_080558	Ssfa2	sperm specific antigen 2,sperm specific antigen 2,sperm specific antigen 2,sperm specific antigen 2,
chr12	106134149	106139411	121	3.28302	3.28302	0.000273546	0.00129738	NM_053155	Clmn	calmin isoform a,calmin isoform a,
chr7	148086212	148090604	118	3.51064	3.51064	0.000278251	0.00131613	NM_007751	Cox8b	cytochrome c oxidase, subunit VIIIb
chr10	76965263	76969674	117	3.48936	3.48936	0.000290925	0.00136614	NM_133998	1810008A18Rik	hypothetical protein LOC108707,hypothetical protein LOC108707,
chr8	35147184	35150472	93	8.75	8.75	0.000292459	0.00137214	NM_011722	Dctn6	dynactin 6
chr1	36608455	36611880	107	4.68966	4.68966	0.000297434	0.00139155	NM_001126047	Sema4c	n/a
chr2	156842993	156848051	116	3.46809	3.46809	0.000304171	0.00141764	NM_025853	Dsn1	DSN1, MIND kinetochore complex component,,DSN1, MIND kinetochore complex component,,
chr19	47506348	47513554	139	2.47872	2.47872	0.000308915	0.0014359	NM_001164717	Sh3pxd2a	n/a
chr8	124302057	124308271	134	2.63415	2.63415	0.00031045	0.00144179	NM_145605	Klhdc4	kelch domain containing 4
chr4	141774791	141779548	134	2.63415	2.63415	0.00031045	0.00144179	NM_001109684	9030409G11Rik	n/a
chr12	102195284	102199861	119	3.24528	3.24528	0.000312067	0.00144798	NM_001177673	Gpr68	n/a
chr17	29844993	29850845	143	2.34906	2.34906	0.000313903	0.001455	NM_026782	1110021J02Rik	n/a
chr7	90887933	90894306	131	2.72368	2.72368	0.000315131	0.00145968	NM_010551	Il16	interleukin 16,interleukin 16,interleukin 16,
chr2	156850895	156856075	133	2.62195	2.62195	0.000323492	0.0014914	NM_025853	Dsn1	DSN1, MIND kinetochore complex component,,DSN1, MIND kinetochore complex component,,
chr8	91169352	91175027	119	3.24528	3.24528	0.000326064	0.0015011	NM_145857	Nod2	caspase recruitment domain family, member 15,caspase recruitment domain family, member 15,
chr7	28423823	28427736	105	4.62069	4.62069	0.000326429	0.00150248	NM_028417	Ttc9b	tetratricopeptide repeat domain 9B
chr8	124821171	124826841	131	2.72368	2.72368	0.000328531	0.00151038	NM_009569	Zfpm1	zinc finger protein, multitype 1
chr16	57218239	57225523	131	2.72368	2.72368	0.000328531	0.00151038	NM_026254	Tbc1d23	TBC1 domain family, member 23
chr5	144950781	144956324	128	2.82857	2.82857	0.000331656	0.00152209	NM_010800	Bhlha15	muscle, intestine and stomach expression 1
chr14	32212856	32216943	109	4.11429	4.11429	0.000333523	0.00152913	NM_011894	Sh3bp5	SH3-domain binding protein 5 (BTK-associated),SH3-domain binding protein 5 (BTK-associated),
chr19	6342868	6349204	145	2.30631	2.30631	0.000339865	0.00155309	NM_009006	Map4k2	mitogen activated protein kinase kinase kinase
chr2	77109772	77113733	105	4.62069	4.62069	0.000341966	0.00156098	NM_175465	Sestd1	SEC14 and spectrin domains 1
chr2	119632038	119637740	127	2.81429	2.81429	0.000345927	0.00157583	NM_019392	Tyro3	TYRO3 protein tyrosine kinase 3,TYRO3 protein tyrosine kinase 3,
chr2	157284520	157291908	155	2.09929	2.09929	0.000350059	0.00159125	NM_009271	Src	Rous sarcoma oncogene isoform 1
chr15	27607233	27610806	112	3.73171	3.73171	0.000350719	0.00159371	NM_198301	Fam105a	hypothetical protein LOC223433,hypothetical protein LOC223433,
chr10	41975853	41981077	132	2.60976	2.60976	0.000351211	0.00159554	NM_019740	Foxo3	forkhead box O3a,forkhead box O3a,forkhead box O3a,forkhead box O3a,
chr3	108211943	108217485	132	2.60976	2.60976	0.000351211	0.00159554	NM_017392	Celsr2	cadherin EGF LAG seven-pass G-type receptor 2
chr4	128469266	128476158	139	2.39	2.39	0.00035161	0.00159702	NM_001081098	Zfp362	hypothetical protein LOC230761
chr8	81909784	81915838	142	2.33962	2.33962	0.000353179	0.00160285	NM_008539	Smad1	MAD homolog 1,MAD homolog 1,
chr15	78815372	78818474	91	8.58333	8.58333	0.000355267	0.0016106	NM_001024716	Triobp	TRIO and F-actin binding protein isoform 1
chr7	119865049	119869068	118	3.22642	3.22642	0.000355948	0.00161312	NM_001166585	Tead1	n/a
chr3	89757717	89763433	127	2.81429	2.81429	0.000360804	0.00163139	NM_001081182	Atp8b2	Atpase, class I, type 8B, member 2,Atpase, class I, type 8B, member 2,
chr8	42076476	42081763	123	2.89231	2.89231	0.000362146	0.00163645	NM_001005865	Mtus1	mitochondrial tumor suppressor 1 isoform 4,mitochondrial tumor suppressor 1 isoform 4,
chr11	69173533	69179020	123	2.89231	2.89231	0.000362146	0.00163645	NM_146019	Chd3	chromodomain helicase DNA binding protein 3
chr7	83014371	83020945	137	2.45745	2.45745	0.000362757	0.00163875	NM_029652	Klhl25	n/a
chr17	27321776	27325811	114	3.42553	3.42553	0.000363398	0.00164116	NM_146075	Lemd2	LEM domain containing 2
chr3	101396648	101400567	114	3.42553	3.42553	0.000363398	0.00164116	NM_144900	Atp1a1	Na+/K+ -ATPase alpha 1 subunit
chr5	116069239	116077270	139	2.39	2.39	0.000365838	0.00165033	NM_198163	Rab35	RAB35, member RAS oncogene family
chr2	157363245	157370445	132	2.60976	2.60976	0.000365934	0.00165069	NM_010923	Nnat	neuronatin isoform alpha
chr9	65393353	65396866	104	4.58621	4.58621	0.000375284	0.00168562	NM_153119	Plekho2	PH domain-containing protein homolog,PH domain-containing protein homolog,PH domain-containing protein homolog,
chr12	16583351	16588650	131	2.59756	2.59756	0.000381263	0.0017078	NM_172950	Lpin1	lipin 1 isoform a,lipin 1 isoform a,
chr17	84285068	84289175	116	3.18868	3.18868	0.000388537	0.00173463	NM_025325	Haao	3-hydroxyanthranilate 3,4-dioxygenase,3-hydroxyanthranilate 3,4-dioxygenase,
chr9	58911194	58916810	122	2.87692	2.87692	0.000394365	0.00175599	NM_008684	Neo1	neogenin isoform 1
chr13	63614647	63622010	138	2.38	2.38	0.000396007	0.00176199	NM_008957	Ptch1	patched
chr9	114832918	114837092	107	4.05714	4.05714	0.000400539	0.0017785	NM_175380	Gpd1l	glycerol-3-phosphate dehydrogenase 1-like,glycerol-3-phosphate dehydrogenase 1-like,
chr16	11425140	11428292	110	3.68293	3.68293	0.000401512	0.00178204	NM_028964	Snx29	hypothetical protein LOC74478
chr10	79719920	79723248	103	4.55172	4.55172	0.000411834	0.00181935	NM_010255	Gamt	guanidinoacetate methyltransferase
chr12	105984043	105988142	113	3.40426	3.40426	0.00041519	0.00183142	NM_148948	Dicer1	dicer1
chr11	59958078	59961371	106	4.02857	4.02857	0.000419287	0.00184609	NM_001037764	Rai1	retinoic acid induced 1
chr16	17279199	17286371	132	2.5	2.5	0.000420907	0.00185187	NM_177473	Tmem191c	n/a
chr10	8190456	8195332	115	3.16981	3.16981	0.000424074	0.00186316	NM_177387	Ust	uronyl-2-sulfotransferase
chr18	7319833	7322898	115	3.16981	3.16981	0.000424074	0.00186316	NM_001081393	Armc4	armadillo repeat containing 4,armadillo repeat containing 4,
chr11	79398055	79403969	125	2.78571	2.78571	0.000426875	0.00187347	NM_175543	Rab11fip4	Rab11-FIP4-like
chr2	150648115	150653025	127	2.67105	2.67105	0.00043937	0.00191997	NM_153781	Pygb	brain glycogen phosphorylase
chr11	117206541	117210668	115	3.16981	3.16981	0.000443029	0.00193351	NM_001113488	2015-09-09	n/a
chrX	121290449	121293493	118	3	3	0.000447527	0.00195011	NM_001100616	Vmn2r121	vomeronasal receptor Vmn2r121,vomeronasal receptor Vmn2r121,
chr12	113896077	113901933	141	2.27027	2.27027	0.00046333	0.00200802	NM_001165894	Akt1	n/a
chr5	113543514	113548400	117	2.98305	2.98305	0.000467231	0.00202222	NM_001159650	Crybb3	n/a
chr2	158555724	158559826	111	3.3617	3.3617	0.000474282	0.00204779	NM_027975	Fam83d	hypothetical protein LOC71878
chr5	121069511	121073348	111	3.3617	3.3617	0.000474282	0.00204779	NM_028041	Ddx54	DEAD (Asp-Glu-Ala-Asp) box polypeptide 54
chr4	41463166	41471330	131	2.48864	2.48864	0.000475162	0.00205097	NM_001048005	1110017D15Rik	testes development-related NYD-SP22 isoform 1
chr11	60523451	60530828	149	2.1037	2.1037	0.000478483	0.00206296	NM_022009	Flii	flightless I homolog,flightless I homolog,
chr14	48135600	48139239	108	3.63415	3.63415	0.000480749	0.00207113	NM_001146086	Fbxo34	n/a
chr19	53086886	53090307	104	3.97143	3.97143	0.000480923	0.00207176	NM_133216	Xpnpep1	X-prolyl aminopeptidase (aminopeptidase P) 1,
chr12	25735587	25740520	114	3.15094	3.15094	0.000483486	0.00208098	NM_010496	Id2	inhibitor of DNA binding 2
chr10	80834173	80838788	114	3.15094	3.15094	0.000483486	0.00208098	NM_019757	Fzr1	Fzr1 protein
chr7	108069912	108075203	116	2.9661	2.9661	0.00048779	0.00209643	NM_001081116	Arhgef17	Rho guanine nucleotide exchange factor (GEF) 17,Rho guanine nucleotide exchange factor (GEF) 17,
chr11	20136693	20141349	119	2.83077	2.83077	0.0004878	0.00209647	NM_172260	Cep68	centrosomal protein 68,centrosomal protein 68,centrosomal protein 68,
chr11	117017450	117024248	142	2.21368	2.21368	0.000497095	0.00212968	NM_001113486	2015-09-09	n/a
chr6	113103812	113113134	142	2.21368	2.21368	0.000497095	0.00212968	NM_177763	Lhfpl4	lipoma HMGIC fusion partner-like 4
chr13	43338600	43351250	184	1.73016	1.73016	0.000498233	0.00213373	NM_001033399	Gfod1	glucose-fructose oxidoreductase domain
chr5	123249952	123256271	137	2.29245	2.29245	0.000502154	0.00214766	NM_021505	Anapc5	anaphase-promoting complex subunit 5 isoform a,anaphase-promoting complex subunit 5 isoform a,anaphase-promoting complex subunit 5 isoform a,
chr11	35619826	35623796	107	3.60976	3.60976	0.00050287	0.0021502	NM_001004147	Fbll1	similar to fibrillarin
chr12	70985926	70989396	107	3.60976	3.60976	0.00050287	0.0021502	NM_178628	Atl1	atlastin,atlastin,atlastin,
chr19	57116142	57120310	104	3.97143	3.97143	0.000503407	0.00215211	NM_146102	Afap1l2	actin filament associated protein 1-like 2,actin filament associated protein 1-like 2,
chr4	149292849	149296556	113	3.13208	3.13208	0.000505062	0.00215798	NM_029035	Spsb1	splA/ryanodine receptor domain and SOCS box,splA/ryanodine receptor domain and SOCS box,
chr15	27925148	27928685	107	3.60976	3.60976	0.000525999	0.00223162	NM_001081302	Trio	triple functional domain (PTPRF interacting),triple functional domain (PTPRF interacting),
chr13	54781837	54785160	103	3.94286	3.94286	0.000526935	0.00223489	NM_001146025	Rnf44	n/a
chr8	13528282	13533323	124	2.63158	2.63158	0.000540306	0.00228136	NM_025601	1700029H14Rik	hypothetical protein LOC66501 isoform 1
chr13	46045753	46051469	124	2.63158	2.63158	0.000540306	0.00228136	NM_009124	Atxn1	ataxin 1
chr7	109231121	109234165	106	3.58537	3.58537	0.000550183	0.00231541	NM_001109897	Trpc2	n/a
chr4	135063016	135066319	86	8.16667	8.16667	0.000550633	0.00231696	NM_030189	4930555I21Rik	hypothetical protein LOC78806
chr8	46034337	46040351	126	2.53659	2.53659	0.000550858	0.00231773	NM_001081286	Fat1	FAT tumor suppressor homolog 1
chr10	75377072	75380613	103	3.94286	3.94286	0.000551554	0.00232013	NM_001161853	Smarcb1	n/a
chr16	28910508	28913606	96	5.17391	5.17391	0.000551677	0.00232055	NM_177718	1600021P15Rik	hypothetical protein LOC239796
chr6	146433832	146437720	96	5.17391	5.17391	0.000551677	0.00232055	NM_010586	Itpr2	inositol 1,4,5-triphosphate receptor 2 isoform
chr1	90133831	90139433	160	1.90909	1.90909	0.000555119	0.0023328	NM_001177364	Heatr7b1	n/a
chr11	5053608	5060454	128	2.45455	2.45455	0.000558288	0.00234411	NM_080595	Emid1	EMI domain containing 1,EMI domain containing 1,
chr8	11621587	11630289	144	2.11628	2.11628	0.000564139	0.00236493	NM_133971	Ankrd10	ankyrin repeat domain 10,ankyrin repeat domain 10,ankyrin repeat domain 10,
chr1	91014591	91018781	112	3.11321	3.11321	0.000575665	0.00240577	NM_133816	Sh3bp4	SH3-domain binding protein 4
chr5	129492277	129496952	112	3.11321	3.11321	0.000575665	0.00240577	NM_007941	Stx2	syntaxin 2,syntaxin 2,
chr5	139221968	139227397	112	3.11321	3.11321	0.000575665	0.00240577	NM_030565	Fam20c	cDNA sequence BC004044
chr12	109767167	109771467	102	3.91429	3.91429	0.000577316	0.00241161	NM_007965	Evl	Ena-vasodilator stimulated phosphoprotein,Ena-vasodilator stimulated phosphoprotein,Ena-vasodilator stimulated phosphoprotein,Ena-vasodilator stimulated phosphoprotein,Ena-vasodilator stimulated phosphoprotein,
chr4	150407771	150413929	128	2.45455	2.45455	0.000581203	0.00242531	NM_011067	Per3	period homolog 3,period homolog 3,period homolog 3,period homolog 3,
chr8	14893335	14898070	128	2.45455	2.45455	0.000581203	0.00242531	NM_012000	Cln8	ceroid-lipofuscinosis, neuronal 8
chr7	73056734	73060645	105	3.56098	3.56098	0.000601904	0.00249781	NM_011048	Pcsk6	n/a
chr14	30883868	30888903	105	3.56098	3.56098	0.000601904	0.00249781	NM_175343	Chdh	choline dehydrogenase,choline dehydrogenase,
chr12	103892711	103896545	108	3.29787	3.29787	0.000618556	0.00255556	NM_172584	Itpk1	inositol 1,3,4-triphosphate 5/6 kinase
chr5	113578432	113582699	110	3.07547	3.07547	0.000628061	0.00258829	NM_172884	2900026A02Rik	hypothetical protein LOC243219
chr2	173089965	173093774	116	2.78462	2.78462	0.000629033	0.00259162	NM_022995	Pmepa1	transmembrane prostate androgen-induced protein
chr11	113583793	113588602	104	3.53659	3.53659	0.000629544	0.00259338	NM_029794	Cpsf4l	hypothetical protein LOC52670 isoform 2
chr15	96514116	96519003	127	2.44318	2.44318	0.000629833	0.00259437	NM_175121	Slc38a2	solute carrier family 38, member 2
chr5	122261657	122266835	133	2.25472	2.25472	0.000633985	0.0026086	NM_008507	Sh2b3	SH2B adaptor protein 3,SH2B adaptor protein 3,SH2B adaptor protein 3,
chr11	119846716	119851392	107	3.2766	3.2766	0.000646504	0.00265133	NM_001037754	Baiap2	brain-specific angiogenesis inhibitor
chr6	108556821	108560700	97	4.34483	4.34483	0.000655079	0.00268043	NM_011498	Bhlhe40	basic helix-loop-helix domain containing, class
chr1	183954849	183958929	110	3.07547	3.07547	0.000655999	0.00268354	NM_010135	Enah	enabled homolog isoform 1
chr11	5865542	5870158	113	2.91525	2.91525	0.00065893	0.00269346	NM_019661	Ykt6	YKT6 v-SNARE protein
chr9	14406685	14411980	113	2.91525	2.91525	0.00065893	0.00269346	NM_001081395	Amotl1	angiomotin-like 1,angiomotin-like 1,
chr17	35367127	35371134	113	2.91525	2.91525	0.00065893	0.00269346	NM_010909	Nfkbil1	nuclear factor of kappa light polypeptide gene
chr14	122053465	122058676	128	2.3617	2.3617	0.000659682	0.002696	NM_001081039	Dock9	dedicator of cytokinesis 9,dedicator of cytokinesis 9,dedicator of cytokinesis 9,dedicator of cytokinesis 9,
chr13	4559007	4562111	101	3.88571	3.88571	0.000661992	0.0027038	NM_029901	Akr1c21	aldo-keto reductase family 1, member C21
chr8	124802113	124805157	101	3.88571	3.88571	0.000661992	0.0027038	NM_009569	Zfpm1	zinc finger protein, multitype 1
chr4	106257474	106262713	121	2.59211	2.59211	0.000663933	0.00271034	NM_053272	Dhcr24	24-dehydrocholesterol reductase precursor
chr17	7480949	7485410	115	2.76923	2.76923	0.000684523	0.00277937	NM_011553	Tcp10b	t-complex protein 10b,t-complex protein 10b,
chr9	121671568	121675302	109	3.0566	3.0566	0.000685162	0.0027815	NM_001166644	Zfp651	n/a
chr17	34169616	34173951	112	2.89831	2.89831	0.000687784	0.00279023	NM_011306	Rxrb	retinoid X receptor beta,retinoid X receptor beta,retinoid X receptor beta,retinoid X receptor beta,
chr6	125411048	125414725	103	3.5122	3.5122	0.000688653	0.00279312	NM_007657	Cd9	CD9 antigen
chr4	153350334	153354484	103	3.5122	3.5122	0.000688653	0.00279312	NM_177673	BC046331	glycine-, glutamate-,
chr15	57549051	57552097	100	3.85714	3.85714	0.000692873	0.00280715	NM_199449	Zhx2	zinc fingers and homeoboxes protein 2
chr2	172280245	172284341	100	3.85714	3.85714	0.000692873	0.00280715	NM_001039560	Gcnt7	glucosaminyl (N-acetyl) transferase family
chr18	65180311	65186257	123	2.5	2.5	0.000703038	0.00284081	NM_031881	Nedd4l	neural precursor cell expressed, developmentally,neural precursor cell expressed, developmentally,neural precursor cell expressed, developmentally,neural precursor cell expressed, developmentally,neural precursor cell expressed, developmentally,
chr19	5150156	5154169	96	4.31034	4.31034	0.000718716	0.00289244	NM_008451	Klc2	kinesin light chain 2
chr11	109249958	109255136	120	2.57895	2.57895	0.000720816	0.00289942	NM_010303	Gna13	guanine nucleotide binding protein, alpha 13,guanine nucleotide binding protein, alpha 13,
chr2	168520408	168526273	114	2.75385	2.75385	0.000744824	0.00297864	NM_015731	Atp9a	ATPase, class II, type 9A,ATPase, class II, type 9A,ATPase, class II, type 9A,ATPase, class II, type 9A,
chr14	32479268	32482790	108	3.03774	3.03774	0.000747381	0.00298702	NM_025295	Btd	biotinidase
chr10	121455234	121461101	111	2.88136	2.88136	0.00074928	0.00299324	NM_001081037	Srgap1	SLIT-ROBO Rho GTPase activating protein 1,SLIT-ROBO Rho GTPase activating protein 1,SLIT-ROBO Rho GTPase activating protein 1,
chr11	88828160	88831375	111	2.88136	2.88136	0.00074928	0.00299324	NM_016706	Coil	coilin,coilin,
chr10	116327101	116330600	96	4.31034	4.31034	0.000752804	0.00300476	NM_001033333	Gm239	hypothetical protein LOC237558
chr9	40991340	40997685	124	2.40909	2.40909	0.000769514	0.00305915	NM_176860	Ubash3b	RIKEN cDNA 2810457I06
chr11	35741897	35747861	126	2.34043	2.34043	0.000772765	0.00306968	NM_170779	Wwc1	WW, C2 and coiled-coil domain containing 1,WW, C2 and coiled-coil domain containing 1,
chr1	91383411	91386621	108	3.03774	3.03774	0.000780549	0.00309483	NM_001037136	Agap1	centaurin, gamma 2 isoform 2,centaurin, gamma 2 isoform 2,
chr6	38906396	38910626	86	5.77778	5.77778	0.000801753	0.00316286	NM_011539	Tbxas1	thromboxane A synthase 1, platelet,thromboxane A synthase 1, platelet,
chr8	119683798	119688781	113	2.73846	2.73846	0.000810344	0.00319023	NM_001081151	Gan	giant axonal neuropathy
chr5	115992270	115998463	135	2.15385	2.15385	0.000813679	0.00320093	NM_007475	Rplp0	acidic ribosomal phosphoprotein P0
chr5	134732886	134737186	107	3.01887	3.01887	0.000815169	0.00320572	NM_010876	Ncf1	neutrophil cytosolic factor 1,neutrophil cytosolic factor 1,
chr15	76522389	76528443	119	2.56579	2.56579	0.000815214	0.00320587	NM_182805	Gpt	glutamic pyruvic transaminase 1, soluble
chr17	81414079	81419948	121	2.47561	2.47561	0.000826655	0.00324264	NM_028138	Thumpd2	n/a
chr6	119331967	119336680	98	3.8	3.8	0.000831361	0.00325772	NM_197985	Adipor2	adiponectin receptor 2,adiponectin receptor 2,adiponectin receptor 2,
chr17	27249278	27253051	104	3.21277	3.21277	0.000842415	0.00329302	NM_026063	2900010M23Rik	hypothetical protein LOC67267
chr11	69823138	69826182	107	3.01887	3.01887	0.000851303	0.00332127	NM_017366	Acadvl	acyl-Coenzyme A dehydrogenase, very long chain
chr15	100001750	100006514	106	3	3	0.000889016	0.00343995	NM_172819	Dip2b	DIP2 disco-interacting protein 2 homolog B
chr5	33598460	33603289	100	3.43902	3.43902	0.000901	0.00347726	NM_013502	Ctbp1	C-terminal binding protein 1,C-terminal binding protein 1,
chr12	3877363	3881272	100	3.43902	3.43902	0.000901	0.00347726	NM_153743	Dnmt3a	DNA methyltransferase 3A isoform 2
chr2	172850866	172854061	100	3.43902	3.43902	0.000901	0.00347726	NM_019547	Rbm38	seb4
chr7	26068304	26073722	137	2.06202	2.06202	0.000912711	0.00351353	NM_001110132	Cic	n/a
chr5	123217627	123221438	103	3.19149	3.19149	0.000919955	0.00353587	NM_145358	Camkk2	calcium/calmodulin-dependent protein kinase,calcium/calmodulin-dependent protein kinase,calcium/calmodulin-dependent protein kinase,calcium/calmodulin-dependent protein kinase,
chr5	116303406	116307945	108	2.83051	2.83051	0.000927718	0.00355974	NM_007708	Cit	citron,citron,citron,citron,
chr14	69913263	69917665	106	3	3	0.000928376	0.00356175	NM_173420	D930020E02Rik	envelope glycoprotein syncytin-B
chr15	87463191	87468935	119	2.45122	2.45122	0.000933106	0.00357625	NM_134096	Fam19a5	TAFA5 protein
chr2	32829300	32832344	99	3.41463	3.41463	0.000942213	0.00360464	NM_019488	Slc2a8	solute carrier family 2, (facilitated glucose
chr8	96913144	96917928	116	2.52632	2.52632	0.000960147	0.00366185	NM_022331	Herpud1	homocysteine-inducible, endoplasmic reticulum,homocysteine-inducible, endoplasmic reticulum,
chr11	72358195	72364412	116	2.52632	2.52632	0.000960147	0.00366185	NM_029932	Spns3	spinster homolog 3
chr17	7345692	7351259	108	2.83051	2.83051	0.000968131	0.0036872	NM_011299	Rps6ka2	ribosomal protein S6 kinase, polypeptide 2
chr9	55977621	55983144	127	2.19811	2.19811	0.000968854	0.00368949	NM_019793	Tspan3	tetraspanin 3,tetraspanin 3,
chr11	3427861	3433496	123	2.30851	2.30851	0.000978727	0.00372074	NM_001159284	Smtn	n/a
chr10	82458380	82462801	110	2.69231	2.69231	0.00099996	0.00378758	NM_021439	Chst11	carbohydrate sulfotransferase 11
chr19	47573577	47577456	104	2.96226	2.96226	0.00101232	0.00382627	NM_175360	Obfc1	oligonucleotide/oligosaccharide-binding fold,oligonucleotide/oligosaccharide-binding fold,
chr18	12288661	12293044	104	2.96226	2.96226	0.00101232	0.00382627	NM_024182	Riok3	RIO kinase 3
chr8	125347882	125354098	125	2.25	2.25	0.00101426	0.00383233	NM_001100618	Gm16378	n/a
chr7	146575642	146585605	155	1.79897	1.79897	0.0010158	0.00383714	NM_183144	Inpp5a	inositol polyphosphate-5-phosphatase A,inositol polyphosphate-5-phosphatase A,inositol polyphosphate-5-phosphatase A,
chr2	29519204	29525489	132	2.12821	2.12821	0.00101935	0.00384819	NM_001039086	Rapgef1	Rap guanine nucleotide exchange factor (GEF) 1,Rap guanine nucleotide exchange factor (GEF) 1,
chr7	26480535	26484760	98	3.39024	3.39024	0.00103032	0.00388231	NM_011577	Tgfb1	transforming growth factor, beta 1
chr11	57460668	57466864	137	2.01481	2.01481	0.00103317	0.00389117	NM_134189	Galnt10	UDP-N-acetyl-alpha-D-galactosamine:polypeptide
chr16	22417244	22422680	109	2.67692	2.67692	0.00104281	0.00392101	NM_023794	Etv5	ets variant gene 5,ets variant gene 5,
chr19	10344527	10347885	101	3.14894	3.14894	0.00104966	0.00394216	NM_001033481	Gm98	n/a
chr8	72856228	72859441	101	3.14894	3.14894	0.00104966	0.00394216	NM_008107	Gdf1	growth differentiation factor 1
chr19	47731989	47737149	107	2.81356	2.81356	0.00105422	0.00395621	NM_007732	Col17a1	procollagen, type XVII, alpha 1,procollagen, type XVII, alpha 1,
chr3	104461441	104467424	107	2.81356	2.81356	0.00105422	0.00395621	NM_009196	Slc16a1	solute carrier family 16, member 1
chr2	165990689	165997274	122	2.29787	2.29787	0.00105862	0.00396975	NM_028072	Sulf2	sulfatase 2,sulfatase 2,
chr17	7491855	7499536	143	1.94079	1.94079	0.0010601	0.0039743	NM_011553	Tcp10b	t-complex protein 10b,t-complex protein 10b,
chr4	106613450	106619291	137	2.01481	2.01481	0.0010713	0.00400897	NM_023672	Ssbp3	single-stranded DNA-binding protein isoform a,single-stranded DNA-binding protein isoform a,
chr15	84075294	84079525	91	4.13793	4.13793	0.0010902	0.00406873	NM_133167	Parvb	parvin, beta
chr15	86059910	86068190	124	2.24	2.24	0.00109594	0.00408681	NM_145476	Tbc1d22a	TBC1 domain family, member 22a
chr7	146444189	146449031	101	3.14894	3.14894	0.00109679	0.00408949	NM_001098636	Pwwp2b	PWWP domain containing 2 isoform 1
chr19	57203788	57210132	131	2.11966	2.11966	0.00109853	0.00409496	NM_001103178	Ablim1	actin-binding LIM protein 1 isoform 3
chr5	141292516	141298038	121	2.28723	2.28723	0.00110092	0.00410249	NM_010302	Gna12	guanine nucleotide binding protein, alpha 12
chr4	40135564	40138673	83	5.61111	5.61111	0.00112168	0.00416754	NM_007386	Aco1	aconitase 1
chr11	119128265	119133510	116	2.41463	2.41463	0.00114106	0.00422796	NM_008064	Gaa	acid alpha-glucosidase,acid alpha-glucosidase,
chr8	8682927	8686483	94	3.68571	3.68571	0.00114291	0.0042337	NM_176849	Arglu1	hypothetical protein LOC234023,hypothetical protein LOC234023,
chr7	20137070	20141480	100	3.12766	3.12766	0.00114601	0.00424332	NM_199149	Lrrc68	hypothetical protein LOC232947
chr9	109986918	109990159	106	2.79661	2.79661	0.00114784	0.00424899	NM_133347	Dhx30	HELG,HELG,
chr8	87233346	87238818	106	2.79661	2.79661	0.00114784	0.00424899	NM_008535	Lyl1	lymphoblastomic leukemia
chr10	86272629	86276309	103	2.9434	2.9434	0.00115245	0.0042633	NM_175331	Nt5dc3	5'-nucleotidase domain containing 3,5'-nucleotidase domain containing 3,
chr18	34517205	34522900	111	2.58571	2.58571	0.00115948	0.00428507	NM_007874	Reep5	receptor accessory protein 5
chr18	80309234	80316533	125	2.17925	2.17925	0.0011731	0.00432708	NM_175028	Adnp2	n/a
chr5	145675926	145680668	114	2.5	2.5	0.00117718	0.00433965	NM_001038627	Smurf1	Smad ubiquitination regulatory factor 1 isoform
chr11	117006996	117011417	114	2.5	2.5	0.00117718	0.00433965	NM_028777	Sec14l1	SEC14-like 1,SEC14-like 1,SEC14-like 1,
chr19	56753396	56758017	108	2.66154	2.66154	0.00118248	0.00435594	NM_007419	Adrb1	adrenergic receptor, beta 1
chr12	106060720	106065869	116	2.41463	2.41463	0.00118779	0.00437224	NM_001040682	Clmn	calmin isoform b
chr11	116072982	116078939	118	2.34091	2.34091	0.00119201	0.00438517	NM_015729	Acox1	acyl-Coenzyme A oxidase 1, palmitoyl,acyl-Coenzyme A oxidase 1, palmitoyl,
chr10	69907359	69911071	99	3.10638	3.10638	0.0011974	0.00440169	NM_024244	Fam13c	hypothetical protein LOC71721,hypothetical protein LOC71721,hypothetical protein LOC71721,hypothetical protein LOC71721,hypothetical protein LOC71721,
chr5	118440709	118445105	111	2.58571	2.58571	0.00120831	0.004435	NM_145564	Fbxo21	F-box protein 21,F-box protein 21,
chr9	66575022	66578546	96	3.34146	3.34146	0.00123171	0.00450634	NM_178396	Car12	carbonic anyhydrase 12,carbonic anyhydrase 12,
chr6	88721814	88725484	113	2.48684	2.48684	0.00127686	0.00464542	NM_001166251	Mgll	n/a
chr1	136108601	136114228	107	2.64615	2.64615	0.00128563	0.00467229	NM_001008533	Adora1	adenosine A1 receptor
chr11	97328352	97333060	115	2.40244	2.40244	0.00128692	0.00467622	NM_021493	Arhgap23	Rho GTPase activating protein 23
chr10	69600848	69604885	96	3.34146	3.34146	0.00128786	0.00467908	NM_001111121	Ccdc6	n/a
chr5	36102939	36106967	104	2.76271	2.76271	0.00130378	0.00472764	NM_001177698	Ablim2	n/a
chr7	19977450	19981150	98	3.08511	3.08511	0.00130711	0.00473777	NM_146182	Klc3	kinesin light chain 3,kinesin light chain 3,
chr19	7182024	7185451	98	3.08511	3.08511	0.00130711	0.00473777	NM_201411	Flrt1	fibronectin leucine rich transmembrane protein
chr17	26095809	26101382	106	2.63077	2.63077	0.00134047	0.00483879	NM_015830	Solh	small optic lobes,small optic lobes,
chr4	57901575	57905388	95	3.31707	3.31707	0.00134654	0.00485707	NM_178727	D630039A03Rik	hypothetical protein LOC242484
chr10	94027491	94031097	98	3.08511	3.08511	0.00136563	0.00491442	NM_001168684	Tmcc3	n/a
chr17	35281358	35284402	89	4.06897	4.06897	0.00137358	0.00493822	NM_057171	Bat3	HLA-B-associated transcript 3,HLA-B-associated transcript 3,HLA-B-associated transcript 3,HLA-B-associated transcript 3,HLA-B-associated transcript 3,
chr9	96750952	96755098	127	2.08547	2.08547	0.00137364	0.00493841	NM_153420	Acpl2	acid phosphatase-like 2,acid phosphatase-like 2,acid phosphatase-like 2,
chr13	43292753	43298349	120	2.2	2.2	0.00138135	0.00496144	NM_025935	Tbc1d7	TBC1 domain family, member 7,TBC1 domain family, member 7,
chr4	115760688	115765872	111	2.46053	2.46053	0.00138477	0.00497166	NM_153521	Lrrc41	leucine rich repeat containing 41,leucine rich repeat containing 41,
chr17	46405583	46411583	118	2.25532	2.25532	0.00139159	0.00499198	NM_028751	Tjap1	tight junction associated protein 1,tight junction associated protein 1,tight junction associated protein 1,
chr7	74373312	74377330	95	3.31707	3.31707	0.00140786	0.00504035	NM_175215	Lysmd4	LysM, putative peptidoglycan-binding, domain,LysM, putative peptidoglycan-binding, domain,LysM, putative peptidoglycan-binding, domain,LysM, putative peptidoglycan-binding, domain,
chr14	120707472	120713875	131	2.0155	2.0155	0.00141487	0.00506111	NM_207515	Mbnl2	muscleblind-like 2 isoform 2,muscleblind-like 2 isoform 2,
chr15	99941763	99945126	109	2.55714	2.55714	0.00142456	0.00508977	NM_172819	Dip2b	DIP2 disco-interacting protein 2 homolog B
chr11	78342030	78346086	97	3.06383	3.06383	0.00142673	0.00509619	NM_009395	Tnfaip1	tumor necrosis factor, alpha-induced protein 1,tumor necrosis factor, alpha-induced protein 1,
chr16	20711390	20714601	97	3.06383	3.06383	0.00142673	0.00509619	NM_009900	Clcn2	chloride channel 2
chr10	122159481	122163402	88	4.03448	4.03448	0.00143849	0.00513086	NM_001110218	Ppm1h	n/a
chr14	47507706	47511305	88	4.03448	4.03448	0.00143849	0.00513086	NM_001037221	Samd4	sterile alpha motif domain containing 4 isoform,sterile alpha motif domain containing 4 isoform,
chr15	12300054	12306196	134	1.95035	1.95035	0.00144057	0.005137	NM_025673	Golph3	golgi phosphoprotein 3,golgi phosphoprotein 3,
chr15	79199720	79204016	113	2.37805	2.37805	0.00145095	0.0051675	NM_010755	Maff	v-maf musculoaponeurotic fibrosarcoma oncogene
chr6	131324884	131331002	115	2.30682	2.30682	0.00145225	0.00517131	NM_139117	Csda	cold shock domain protein A long isoform
chr17	25530262	25535747	105	2.61538	2.61538	0.00145713	0.00518561	NM_012034	Tpsg1	tryptase gamma 1,tryptase gamma 1,
chr4	54985060	54991333	108	2.54286	2.54286	0.00148429	0.00526497	NM_172867	Zfp462	zinc finger protein 462
chr2	138086372	138089812	97	3.06383	3.06383	0.00149053	0.00528312	NM_001025431	Btbd3	BTB/POZ domain containing protein 3 isoform 2
chr11	107809697	107813617	100	2.88679	2.88679	0.00149248	0.00528879	NM_080644	Cacng5	calcium channel, voltage-dependent, gamma,calcium channel, voltage-dependent, gamma,calcium channel, voltage-dependent, gamma,
chr19	5843424	5849113	110	2.44737	2.44737	0.00150159	0.00531526	NM_026169	Frmd8	hypothetical protein LOC67457,hypothetical protein LOC67457,
chr17	89158623	89163922	104	2.6	2.6	0.00151913	0.005366	NM_013582	Lhcgr	luteinizing hormone/choriogonadotropin receptor
chr16	30604429	30608641	93	3.26829	3.26829	0.00153891	0.005423	NM_177632	Fam43a	hypothetical protein LOC224093
chr18	80277494	80281833	110	2.44737	2.44737	0.00156357	0.00549364	NM_053117	Pard6g	par-6 partitioning defective 6 homolog gamma
chr13	12191271	12195288	90	3.57143	3.57143	0.00156988	0.00551168	NM_023868	Ryr2	ryanodine receptor 2, cardiac
chr13	74253691	74257715	90	3.57143	3.57143	0.00156988	0.00551168	NM_001081060	Slc9a3	solute carrier family 9 (sodium/hydrogen
chr11	61536240	61539412	87	4	4	0.00157759	0.00553364	NM_001033227	Slc5a10	solute carrier family 5 (sodium/glucose,solute carrier family 5 (sodium/glucose,
chr19	16209592	16214188	104	2.6	2.6	0.00158372	0.00555108	NM_008139	Gnaq	guanine nucleotide binding protein, alpha q
chr10	58852208	58856929	93	3.26829	3.26829	0.00160889	0.00562244	NM_023530	Pla2g12b	phospholipase A2, group XIIB
chr15	100762507	100766419	93	3.26829	3.26829	0.00160889	0.00562244	NM_011323	Scn8a	n/a
chr8	119891416	119895700	107	2.52857	2.52857	0.0016112	0.00562896	NM_028941	4933407C03Rik	n/a
chr5	142922005	142928160	128	1.99225	1.99225	0.00163537	0.00569771	NM_172725	C330006K01Rik	hypothetical protein LOC231855,hypothetical protein LOC231855,
chr2	131944560	131949071	90	3.57143	3.57143	0.00164259	0.00571822	NM_018824	Slc23a2	solute carrier family 23 (nucleobase
chr3	8938781	8948754	138	1.87342	1.87342	0.0016685	0.00579155	NM_025434	Mrps28	mitochondrial ribosomal protein S28
chr17	29691156	29695772	107	2.52857	2.52857	0.00167858	0.00581995	NM_198647	Tbc1d22b	TBC1 domain family, member 22B
chr17	25741515	25746614	101	2.71186	2.71186	0.00168072	0.00582597	NM_029624	Lmf1	hypothetical protein LOC76483,hypothetical protein LOC76483,
chr13	47261108	47265486	101	2.71186	2.71186	0.00168072	0.00582597	NM_001170643	Rnf144b	n/a
chr9	54556967	54562253	101	2.71186	2.71186	0.00168072	0.00582597	NM_021422	Dnaja4	heat shock protein, DNAJ-like 4,heat shock protein, DNAJ-like 4,
chr19	37419740	37423274	92	3.2439	3.2439	0.00168201	0.00582961	NM_031156	Ide	insulin degrading enzyme,insulin degrading enzyme,
chr8	126335992	126340048	92	3.2439	3.2439	0.00168201	0.00582961	NM_009003	Rab4a	RAB4A, member RAS oncogene family
chr2	25341349	25344489	82	4.56522	4.56522	0.00170874	0.00590458	NM_029958	Lcn12	lipocalin 12,lipocalin 12,
chr2	32759052	32762580	89	3.54286	3.54286	0.00171863	0.00593222	NM_146119	Fam129b	hypothetical protein LOC227737
chr19	45102732	45108154	103	2.58462	2.58462	0.00172108	0.00593904	NM_001130526	Lzts2	n/a
chr10	25012093	25016979	103	2.58462	2.58462	0.00172108	0.00593904	NM_018747	Akap7	A-kinase anchor protein 7
chr3	32233651	32238070	106	2.51429	2.51429	0.00174871	0.00601587	NM_009517	Zmat3	wild-type p53-induced gene 1
chr2	27276997	27280463	100	2.69492	2.69492	0.00175318	0.00602827	NM_009500	Vav2	vav 2 oncogene
chr15	99527796	99532656	100	2.69492	2.69492	0.00175318	0.00602827	NM_031842	Smarcd1	SWI/SNF related, matrix associated, actin
chr12	117330352	117335945	92	3.2439	3.2439	0.00175841	0.00604273	NM_009511	Vipr2	vasoactive intestinal peptide receptor 2,vasoactive intestinal peptide receptor 2,
chr1	94751219	94756648	110	2.34146	2.34146	0.00177077	0.00607686	NM_016696	Gpc1	glypican 1
chr11	75353683	75358324	102	2.56923	2.56923	0.00179407	0.00614096	NM_173388	Slc43a2	solute carrier family 43, member 2,solute carrier family 43, member 2,solute carrier family 43, member 2,solute carrier family 43, member 2,solute carrier family 43, member 2,
chr5	111204483	111209110	105	2.5	2.5	0.00182171	0.00621658	NM_019700	Pus1	pseudouridine synthase 1 isoform 2
chr19	46553340	46556778	100	2.69492	2.69492	0.00182871	0.00623568	NM_053100	Trim8	tripartite motif protein 8
chr5	125999838	126007689	128	1.94815	1.94815	0.00183606	0.00625568	NM_030210	Aacs	acetoacetyl-CoA synthetase
chr8	8634447	8638263	91	3.21951	3.21951	0.00183823	0.00626158	NM_010111	Efnb2	ephrin B2
chr9	115165730	115171537	112	2.27273	2.27273	0.00183826	0.00626166	NM_024222	Stt3b	source of immunodominant MHC-associated
chr12	86967936	86972139	112	2.27273	2.27273	0.00183826	0.00626166	NM_030887	Jdp2	Jun dimerization protein 2,Jun dimerization protein 2,
chr18	61876654	61883745	123	2.05128	2.05128	0.00184631	0.00628351	NM_021296	Grpel2	GrpE-like 2, mitochondrial,GrpE-like 2, mitochondrial,
chr3	138439697	138443142	97	2.83019	2.83019	0.00184982	0.00629303	NM_019571	Tspan5	tetraspanin 5
chr4	155561472	155565467	97	2.83019	2.83019	0.00184982	0.00629303	NM_021604	Agrn	agrin
chr6	124701908	124705662	97	2.83019	2.83019	0.00184982	0.00629303	NM_007881	Atn1	dentatorubral pallidoluysian atrophy,dentatorubral pallidoluysian atrophy,dentatorubral pallidoluysian atrophy,
chr13	46979258	46983543	102	2.56923	2.56923	0.00187009	0.00634784	NM_010617	Kif13a	kinesin family member 13A,kinesin family member 13A,
chr2	35445757	35451984	125	2.01626	2.01626	0.00187033	0.0063485	NM_001114124	Dab2ip	n/a
chr17	7369563	7373230	88	3.51429	3.51429	0.00188132	0.00637812	NM_011299	Rps6ka2	ribosomal protein S6 kinase, polypeptide 2
chr19	23239170	23243495	105	2.5	2.5	0.00189768	0.00642208	NM_010638	Klf9	Kruppel-like factor 9
chr5	122464923	122470730	114	2.21277	2.21277	0.00189776	0.00642228	NM_007804	Cux2	cut-like 2
chr12	4845192	4848812	77	5.27778	5.27778	0.00190133	0.00643186	NM_016863	Fkbp1b	FK506 binding protein 1b
chr3	95541869	95546354	99	2.67797	2.67797	0.00190744	0.00644822	NM_007899	Ecm1	extracellular matrix protein 1,extracellular matrix protein 1,
chr3	68354690	68363278	122	2.04274	2.04274	0.00191548	0.00646972	NM_013928	Schip1	schwannomin interacting protein 1
chr11	60068033	60071624	91	3.21951	3.21951	0.00192164	0.00648617	NM_011480	Srebf1	sterol regulatory element binding factor 1,sterol regulatory element binding factor 1,
chr2	156296650	156300523	96	2.81132	2.81132	0.00193079	0.00651057	NM_001006664	Epb4.1l1	erythrocyte protein band 4.1-like 1 isoform a
chr15	85535525	85540068	101	2.55385	2.55385	0.00194926	0.00655967	NM_001113418	Ppara	n/a
chr19	47721662	47727490	115	2.15	2.15	0.00194949	0.00656028	NM_007732	Col17a1	procollagen, type XVII, alpha 1,procollagen, type XVII, alpha 1,
chr11	119081305	119088031	127	1.94074	1.94074	0.00197141	0.00661826	NM_172443	Tbc1d16	TBC1 domain family, member 16,TBC1 domain family, member 16,
chr6	113683602	113690149	113	2.20213	2.20213	0.00197243	0.00662098	NM_024206	Sec13	SEC13-like 1
chr10	80329064	80334571	104	2.48571	2.48571	0.00197675	0.00663237	NM_001081688	Tmprss9	transmembrane protease, serine 9
chr7	109159802	109165583	111	2.26136	2.26136	0.00198789	0.0066617	NM_010531	Il18bp	interleukin 18 binding protein,interleukin 18 binding protein,interleukin 18 binding protein,
chr8	36651572	36655485	98	2.66102	2.66102	0.00198948	0.00666589	NM_001081279	Mfhas1	malignant fibrous histiocytoma amplified
chr1	134488718	134494615	124	2.00813	2.00813	0.00201127	0.00672304	NM_001160316	Nfasc	n/a
chr13	104863849	104869257	96	2.81132	2.81132	0.00201524	0.00673344	NM_029447	Nln	neurolysin (metallopeptidase M3 family),neurolysin (metallopeptidase M3 family),
chr15	58766181	58770593	104	2.48571	2.48571	0.00205904	0.00684744	NM_023172	Ndufb9	NADH dehydrogenase (ubiquinone) 1 beta
chr1	135969593	135973813	106	2.39474	2.39474	0.00207304	0.00688363	NM_007570	Btg2	B-cell translocation gene 2, anti-proliferative
chr11	75349182	75353225	98	2.66102	2.66102	0.00207499	0.00688867	NM_173388	Slc43a2	solute carrier family 43, member 2,solute carrier family 43, member 2,solute carrier family 43, member 2,solute carrier family 43, member 2,solute carrier family 43, member 2,
chr11	116954686	116958639	90	3.19512	3.19512	0.00209981	0.00695258	NM_001166506	Sec14l1	n/a
chr15	79255744	79258788	95	2.79245	2.79245	0.00210332	0.00696159	NM_013767	Csnk1e	casein kinase 1 epsilon,casein kinase 1 epsilon,
chr1	137928896	137932845	92	2.95745	2.95745	0.00211299	0.00698636	NM_001160146	Tmem9	n/a
chr2	35487817	35491856	92	2.95745	2.95745	0.00211299	0.00698636	NM_001114124	Dab2ip	n/a
chr11	46040341	46046866	128	1.9078	1.9078	0.00212386	0.00701417	NM_177075	C030019I05Rik	hypothetical protein LOC320116
chr1	182109836	182115562	112	2.19149	2.19149	0.00213046	0.00703103	NM_001163290	Cabc1	n/a
chr9	61232552	61238015	103	2.47143	2.47143	0.00214468	0.00706869	NM_001083928	Tle3	transducin-like enhancer protein 3 isoform 3
chr4	152810854	152816942	110	2.25	2.25	0.00214935	0.00708111	NM_001099299	Ajap1	adherens junction associated protein 1
chr9	63825899	63832531	105	2.38158	2.38158	0.00215794	0.00710394	NM_008542	Smad6	MAD homolog 6
chr5	139684562	139689700	105	2.38158	2.38158	0.00215794	0.00710394	NM_024451	Sun1	unc-84 homolog A,unc-84 homolog A,unc-84 homolog A,unc-84 homolog A,
chr3	116358656	116363519	97	2.64407	2.64407	0.0021641	0.00712028	NM_008246	Hiat1	hippocampus abundant gene transcript 1
chr1	37592316	37596094	97	2.64407	2.64407	0.0021641	0.00712028	NM_173870	Mgat4a	mannoside acetylglucosaminyltransferase 4,,mannoside acetylglucosaminyltransferase 4,,mannoside acetylglucosaminyltransferase 4,,mannoside acetylglucosaminyltransferase 4,,
chr12	81241882	81248754	114	2.14	2.14	0.00218511	0.0071759	NM_007564	Zfp36l1	zinc finger protein 36, C3H type-like 1
chr9	58340418	58343462	89	3.17073	3.17073	0.00219492	0.0072018	NM_176921	6030419C18Rik	hypothetical protein LOC319477,hypothetical protein LOC319477,
chr17	3335999	3340943	95	2.79245	2.79245	0.00219518	0.00720249	NM_001122998	Tiam2	n/a
chr19	59137778	59142066	92	2.95745	2.95745	0.00220692	0.00723342	NM_001114312	4930506M07Rik	n/a
chr13	113255436	113258480	92	2.95745	2.95745	0.00220692	0.00723342	NM_010560	Il6st	interleukin 6 signal transducer
chr11	4189352	4194682	103	2.47143	2.47143	0.00223379	0.00730398	NM_001039537	Lif	leukemia inhibitory factor isoform b
chr5	73890923	73894306	79	4.43478	4.43478	0.00226545	0.00738669	NM_178896	Dcun1d4	DCN1, defective in cullin neddylation 1, domain,DCN1, defective in cullin neddylation 1, domain,
chr6	88371707	88374930	83	3.86207	3.86207	0.00228085	0.00742673	NM_023060	Eefsec	eukaryotic elongation factor,
chr10	59488438	59492957	94	2.77358	2.77358	0.00229097	0.00745301	NM_025514	Anapc16	hypothetical protein LOC52717
chr4	129680929	129684130	94	2.77358	2.77358	0.00229097	0.00745301	NM_173071	Bai2	brain-specific angiogenesis inhibitor 2,brain-specific angiogenesis inhibitor 2,brain-specific angiogenesis inhibitor 2,brain-specific angiogenesis inhibitor 2,brain-specific angiogenesis inhibitor 2,
chr11	6999462	7003030	89	3.17073	3.17073	0.00229427	0.00746157	NM_009622	Adcy1	adenylate cyclase 1
chr8	125184665	125190213	109	2.23864	2.23864	0.00232354	0.0075372	NM_177289	Cbfa2t3	n/a
chr13	112574903	112579672	107	2.30488	2.30488	0.00233649	0.00757055	NM_011945	Map3k1	mitogen activated protein kinase kinase kinase
chr19	53350164	53356451	96	2.62712	2.62712	0.00235371	0.00761478	NM_001008542	Mxi1	Max interactor 1 isoform b
chr4	107108489	107112574	96	2.62712	2.62712	0.00235371	0.00761478	NM_147221	Glis1	GLIS family zinc finger 1,GLIS family zinc finger 1,
chr5	65552299	65555926	85	3.42857	3.42857	0.00235782	0.00762533	NM_175174	Klhl5	kelch-like 5
chr3	102546387	102553126	110	2.17021	2.17021	0.00239081	0.00770961	NM_027533	Tspan2	tetraspan 2
chr12	109464897	109467941	93	2.75472	2.75472	0.00239087	0.00770977	NM_001159910	Ccdc85c	n/a
chr15	96428989	96434448	106	2.29268	2.29268	0.00243049	0.00781035	NM_134086	Slc38a1	solute carrier family 38, member 1,solute carrier family 38, member 1,solute carrier family 38, member 1,solute carrier family 38, member 1,solute carrier family 38, member 1,
chr16	5085934	5089926	96	2.62712	2.62712	0.00245453	0.00787105	NM_026666	Ubn1	ubinuclein 1,ubinuclein 1,
chr14	69969032	69972733	96	2.62712	2.62712	0.00245453	0.00787105	NM_026174	Entpd4	ectonucleoside triphosphate diphosphohydrolase,ectonucleoside triphosphate diphosphohydrolase,
chr4	45440587	45444106	85	3.42857	3.42857	0.00246657	0.00790136	NM_001009949	Mcart1	mitochondrial carrier triple repeat 1,mitochondrial carrier triple repeat 1,
chr9	114321127	114325753	93	2.75472	2.75472	0.00249505	0.00797277	NM_009752	Glb1	galactosidase, beta 1,galactosidase, beta 1,galactosidase, beta 1,
chr16	33242557	33246135	87	3.12195	3.12195	0.00250649	0.00800137	NM_080557	Snx4	sorting nexin 4
chr8	11829625	11832784	90	2.91489	2.91489	0.00251408	0.00802031	NM_029326	1700018L24Rik	hypothetical protein LOC75528
chr17	71330293	71334396	101	2.44286	2.44286	0.00252338	0.00804363	NM_023402	Myl12b	myosin light chain, regulatory B
chr9	120863644	120870322	116	2.04505	2.04505	0.0025357	0.00807446	NM_001165902	Ctnnb1	n/a
chr13	112592158	112593658	59	60	60	0.00256392	0.00814486	NM_011945	Map3k1	mitogen activated protein kinase kinase kinase
chr9	44595924	44600141	84	3.4	3.4	0.00258028	0.0081855	NM_027865	Tmem25	transmembrane protein 25,transmembrane protein 25,
chr5	100471267	100474815	84	3.4	3.4	0.00258028	0.0081855	NM_026421	Enoph1	E-1 enzyme,E-1 enzyme,
chr16	16900098	16905791	109	2.15957	2.15957	0.00258126	0.00818796	NM_176833	Ppm1f	protein phosphatase 1F (PP2C domain containing),protein phosphatase 1F (PP2C domain containing),
chr15	57532919	57536866	97	2.49231	2.49231	0.00260309	0.008242	NM_199449	Zhx2	zinc fingers and homeoboxes protein 2
chr9	34967672	34971298	92	2.73585	2.73585	0.00260367	0.00824345	NM_027030	Dcps	histidine triad protein member 5
chr6	127411931	127415534	92	2.73585	2.73585	0.00260367	0.00824345	NM_181402	Parp11	poly (ADP-ribose) polymerase family, member 11,poly (ADP-ribose) polymerase family, member 11,poly (ADP-ribose) polymerase family, member 11,
chr4	135794157	135802060	125	1.88652	1.88652	0.00261893	0.00828112	NM_011542	Tcea3	transcription elongation factor A (SII), 3
chr19	26812317	26815972	87	3.12195	3.12195	0.00261974	0.00828312	NM_026003	Smarca2	SWI/SNF related, matrix associated, actin
chr14	26463162	26467207	90	2.91489	2.91489	0.00262553	0.00829738	NM_134084	Ppif	peptidylprolyl isomerase F
chr5	93286723	93291267	90	2.91489	2.91489	0.00262553	0.00829738	NM_001077596	Shroom3	shroom isoform 2
chr9	34300936	34305158	90	2.91489	2.91489	0.00262553	0.00829738	NM_026324	Kirrel3	membrane protein mKirre,membrane protein mKirre,membrane protein mKirre,membrane protein mKirre,
chr11	90231502	90235332	101	2.44286	2.44286	0.00262782	0.00830302	NM_172563	Hlf	hepatic leukemia factor,hepatic leukemia factor,hepatic leukemia factor,hepatic leukemia factor,
chr14	69933929	69937683	103	2.35526	2.35526	0.00263598	0.0083231	NM_026174	Entpd4	ectonucleoside triphosphate diphosphohydrolase,ectonucleoside triphosphate diphosphohydrolase,
chr10	80702733	80708946	111	2.11	2.11	0.00264051	0.00833422	NM_001034895	Zfr2	hypothetical protein LOC103406
chr17	31484119	31488602	95	2.61017	2.61017	0.00266903	0.00840411	NM_001163748	Pde9a	n/a
chr10	124750606	124754905	95	2.61017	2.61017	0.00266903	0.00840411	NM_011391	Slc16a7	solute carrier family 16, member 7,solute carrier family 16, member 7,solute carrier family 16, member 7,
chr1	184420510	184427773	130	1.82278	1.82278	0.00268617	0.00844596	NM_009794	Capn2	calpain 2
chr19	7156257	7166088	130	1.82278	1.82278	0.00268617	0.00844596	NM_201411	Flrt1	fibronectin leucine rich transmembrane protein
chr4	129692518	129695925	84	3.4	3.4	0.00269916	0.0084776	NM_028266	Col16a1	procollagen, type XVI, alpha 1,procollagen, type XVI, alpha 1,
chr11	97303310	97306793	84	3.4	3.4	0.00269916	0.0084776	NM_021493	Arhgap23	Rho GTPase activating protein 23
chr11	120679760	120683538	97	2.49231	2.49231	0.0027125	0.00851001	NM_007988	Fasn	fatty acid synthase
chr8	13668069	13671399	92	2.73585	2.73585	0.00271694	0.00852077	NM_009025	Rasa3	RAS p21 protein activator 3,RAS p21 protein activator 3,
chr14	25014142	25020682	104	2.26829	2.26829	0.00273512	0.00856481	NM_027726	Dlg5	n/a
chr16	33198693	33202459	80	3.75862	3.75862	0.00274149	0.00858021	NM_176840	Osbpl11	oxysterol binding protein-like 11
chr4	59855991	59859902	89	2.89362	2.89362	0.00274184	0.00858105	NM_172468	Snx30	sorting nexin family member 30
chr4	141657265	141661031	89	2.89362	2.89362	0.00274184	0.00858105	NM_145402	Tmem51	transmembrane protein 51
chr5	124432123	124436895	102	2.34211	2.34211	0.00274328	0.00858453	NM_145070	Hip1r	huntingtin interacting protein 1 related
chr7	96806363	96816047	130	1.82278	1.82278	0.00277819	0.00866857	NM_181407	Me3	malic enzyme 3, NADP(+)-dependent,,malic enzyme 3, NADP(+)-dependent,,malic enzyme 3, NADP(+)-dependent,,
chr9	26927781	26932052	94	2.59322	2.59322	0.00278305	0.00868025	NM_023277	Jam3	junction adhesion molecule 3,junction adhesion molecule 3,
chr17	26723924	26729870	106	2.20455	2.20455	0.00282122	0.00877152	NM_026170	Ergic1	endoplasmic reticulum-golgi intermediate
chr7	116166428	116172616	106	2.20455	2.20455	0.00282122	0.00877152	NM_021885	Tub	tubby
chr2	155638709	155642712	91	2.71698	2.71698	0.00283503	0.00880624	NM_010579	Eif6	eukaryotic translation initiation factor 6
chr12	111716059	111720535	91	2.71698	2.71698	0.00283503	0.00880624	NM_001081458	Ppp2r5c	gamma isoform of regulatory subunit B56, protein,gamma isoform of regulatory subunit B56, protein,
chr14	69944645	69949795	104	2.26829	2.26829	0.00284468	0.00883063	NM_026174	Entpd4	ectonucleoside triphosphate diphosphohydrolase,ectonucleoside triphosphate diphosphohydrolase,
chr8	13177860	13183779	110	2.1	2.1	0.00284735	0.00883736	NM_025768	Grtp1	GH regulated TBC protein 1,GH regulated TBC protein 1,
chr14	69873134	69877144	102	2.34211	2.34211	0.00285483	0.00885623	NM_026331	Slc25a37	solute carrier family 25, member 37
chr4	128573904	128577844	86	3.09756	3.09756	0.00286161	0.00887331	NM_178110	Trim62	tripartite motif-containing 62
chr4	140544644	140547688	86	3.09756	3.09756	0.00286161	0.00887331	NM_029097	Atp13a2	ATPase type 13A2
chr2	30110262	30116753	116	1.99145	1.99145	0.00286237	0.00887523	NM_172267	Phyhd1	phytanoyl-CoA dioxygenase domain containing 1,phytanoyl-CoA dioxygenase domain containing 1,
chr2	35505716	35509146	89	2.89362	2.89362	0.00286322	0.00887736	NM_001114124	Dab2ip	n/a
chr16	31943291	31946645	89	2.89362	2.89362	0.00286322	0.00887736	NM_026554	Ncbp2	nuclear cap binding protein subunit 2
chr11	118038303	118042548	94	2.59322	2.59322	0.00290185	0.00897443	NM_001112700	Cyth1	n/a
chr12	105967680	105975517	123	1.87234	1.87234	0.00290643	0.00898591	NM_148948	Dicer1	dicer1
chr15	79192364	79197905	105	2.19318	2.19318	0.0029325	0.0090511	NM_010755	Maff	v-maf musculoaponeurotic fibrosarcoma oncogene
chr15	100635295	100639736	96	2.47692	2.47692	0.00294497	0.0090822	NM_021530	Slc4a8	solute carrier family 4 (anion exchanger),
chr8	106585452	106590552	96	2.47692	2.47692	0.00294497	0.0090822	NM_009868	Cdh5	cadherin 5
chr2	155448363	155451988	83	3.37143	3.37143	0.00295342	0.00910325	NM_001085378	Myh7b	RIKEN cDNA 0610038P03
chr1	134460203	134463967	91	2.71698	2.71698	0.00295816	0.00911503	NM_177129	Cntn2	contactin 2,contactin 2,
chr5	97515592	97518739	88	2.87234	2.87234	0.00298987	0.00919375	NM_198422	Paqr3	progestin and adipoQ receptor family member III,progestin and adipoQ receptor family member III,progestin and adipoQ receptor family member III,progestin and adipoQ receptor family member III,
chr14	70035110	70040039	119	1.92248	1.92248	0.0030034	0.00922726	NM_033325	Loxl2	lysyl oxidase-like 2,lysyl oxidase-like 2,
chr17	81117318	81121539	93	2.57627	2.57627	0.0030256	0.00928208	NM_001081357	Map4k3	mitogen-activated protein kinase kinase kinase,mitogen-activated protein kinase kinase kinase,
chr14	35671425	35677337	105	2.19318	2.19318	0.00304804	0.00933734	NM_008166	Grid1	glutamate receptor, ionotropic, delta 1
chr1	90112146	90116237	105	2.19318	2.19318	0.00304804	0.00933734	NM_201645	Ugt1a1	UDP glucuronosyltransferase 1 family,
chr5	93363014	93367642	95	2.46154	2.46154	0.0030684	0.00938733	NM_001077596	Shroom3	shroom isoform 2
chr14	70028593	70033515	109	2.09	2.09	0.00306984	0.00939087	NM_033325	Loxl2	lysyl oxidase-like 2,lysyl oxidase-like 2,
chr11	22735296	22738375	71	4.94444	4.94444	0.00307195	0.00939604	NM_016888	B3gnt2	UDP-GlcNAc:betaGal,UDP-GlcNAc:betaGal,UDP-GlcNAc:betaGal,
chr14	41743604	41750995	115	1.98291	1.98291	0.00307745	0.00940951	NM_145928	Tspan14	tetraspanin 14,tetraspanin 14,
chr17	25916969	25920064	90	2.69811	2.69811	0.00308653	0.00943174	NM_026897	Haghl	hydroxyacylglutathione hydrolase-like,hydroxyacylglutathione hydrolase-like,hydroxyacylglutathione hydrolase-like,
chr15	85362894	85366393	82	3.34286	3.34286	0.00308929	0.0094385	NM_001163634	Wnt7b	n/a
chr2	163968850	163973875	98	2.4	2.4	0.0030894	0.00943877	NM_008435	Kcns1	K+ voltage-gated channel, subfamily S, 1
chr8	13035455	13038806	87	2.85106	2.85106	0.00312202	0.00951839	NM_007972	F10	coagulation factor X,coagulation factor X,
chr9	106211049	106214987	85	3.07317	3.07317	0.00312545	0.00952673	NM_027354	Poc1a	WD repeat domain 51A,WD repeat domain 51A,
chr4	43407233	43410508	85	3.07317	3.07317	0.00312545	0.00952673	NM_199057	Rusc2	RUN and SH3 domain containing 2
chr7	4094210	4097626	85	3.07317	3.07317	0.00312545	0.00952673	NM_175529	Leng9	leukocyte receptor cluster (LRC) member 9
chr2	112080649	112083812	85	3.07317	3.07317	0.00312545	0.00952673	NM_207206	Lpcat4	acyltransferase like 3,acyltransferase like 3,
chr11	118113914	118122704	129	1.78659	1.78659	0.0031514	0.0095898	NM_011180	Cyth1	pleckstrin homology, Sec7 and coiled-coil,pleckstrin homology, Sec7 and coiled-coil,
chr12	105955491	105959664	92	2.55932	2.55932	0.00315451	0.00959735	NM_148948	Dicer1	dicer1
chr7	109243543	109246894	67	6.58333	6.58333	0.00320072	0.00970909	NM_007491	Art5	ADP-ribosyltransferase 5 precursor,ADP-ribosyltransferase 5 precursor,
chr7	86424626	86429339	100	2.31579	2.31579	0.00321663	0.00974741	NM_018811	Abhd2	abhydrolase domain containing 2
chr14	73777848	73781151	90	2.69811	2.69811	0.00322035	0.00975636	NM_008410	Itm2b	integral membrane protein 2B,integral membrane protein 2B,
chr8	122684910	122688555	87	2.85106	2.85106	0.00325992	0.00985152	NM_001033980	Fam92b	hypothetical protein LOC436062
chr2	125422657	125426358	84	3.04878	3.04878	0.00326623	0.00986669	NM_001081091	Cep152	centrosomal protein 152
chr11	100794751	100798378	78	3.68966	3.68966	0.00329428	0.00993405	NM_011486	Stat3	signal transducer and activator of transcription
chr19	6287143	6292720	116	1.94309	1.94309	0.00332798	0.0100156	NM_010119	Ehd1	EH-domain containing 1
chr12	82985360	82989963	94	2.44615	2.44615	0.0033306	0.010022	NM_018814	Pcnx	pecanex homolog,pecanex homolog,pecanex homolog,
chr2	173052363	173056922	99	2.30263	2.30263	0.00334687	0.0100613	NM_001139519	Zbp1	n/a
chr10	22417090	22421938	97	2.38571	2.38571	0.00334894	0.0100663	NM_011603	Tbpl1	TATA box binding protein-like 1,TATA box binding protein-like 1,
chr7	130142505	130146954	97	2.38571	2.38571	0.00334894	0.0100663	NM_175023	Rbbp6	retinoblastoma binding protein 6 isoform 2
chr8	15031446	15035510	97	2.38571	2.38571	0.00334894	0.0100663	NM_001007591	BB014433	hypothetical protein LOC434285
chr7	36575999	36580127	97	2.38571	2.38571	0.00334894	0.0100663	NM_177739	Zfp507	n/a
chr15	79925783	79929026	84	3.04878	3.04878	0.00341324	0.0102209	NM_207708	Syngr1	synaptogyrin 1 isoform 1a
chr15	84224506	84229918	103	2.17045	2.17045	0.00342179	0.0102414	NM_001163145	1810041L15Rik	n/a
chr9	45182673	45186062	78	3.68966	3.68966	0.00344894	0.0103063	NM_022004	Fxyd6	FXYD domain-containing ion transport regulator,FXYD domain-containing ion transport regulator,
chr14	70932528	70935202	74	4.21739	4.21739	0.0034563	0.0103238	NM_145219	Lgi3	leucine-rich repeat LGI family, member 3,leucine-rich repeat LGI family, member 3,
chr17	34791195	34795023	94	2.44615	2.44615	0.00346977	0.0103559	NM_017406	Atf6b	cAMP responsive element binding protein-like 1
chr5	53598608	53602811	99	2.30263	2.30263	0.00348222	0.0103855	NM_172710	Sel1l3	hypothetical protein LOC231238,hypothetical protein LOC231238,
chr11	44335631	44338743	89	2.67925	2.67925	0.00350529	0.0104403	NM_001166553	Rnf145	n/a
chr14	70837458	70840738	86	2.82979	2.82979	0.0035539	0.0105551	NM_001164082	Polr3d	n/a
chr1	174250326	174255371	103	2.17045	2.17045	0.00355598	0.01056	NM_008429	Kcnj9	potassium inwardly-rectifying channel subfamily,potassium inwardly-rectifying channel subfamily,
chr14	35393477	35397007	83	3.02439	3.02439	0.00356677	0.0105855	NM_001039074	Ldb3	LIM domain binding 3 isoform e
chr11	67432939	67438174	93	2.43077	2.43077	0.00361462	0.0106977	NM_001109657	Gas7	n/a
chr13	75875491	75879773	93	2.43077	2.43077	0.00361462	0.0106977	NM_138953	Ell2	elongation factor RNA polymerase II 2,elongation factor RNA polymerase II 2,
chr2	92262353	92267278	93	2.43077	2.43077	0.00361462	0.0106977	NM_001113333	Cry2	n/a
chr8	86184401	86187740	93	2.43077	2.43077	0.00361462	0.0106977	NM_013641	Ptger1	prostaglandin E receptor 1 (subtype EP1),prostaglandin E receptor 1 (subtype EP1),
chr12	33854159	33857203	88	2.66038	2.66038	0.00365689	0.0107964	NM_028139	Atxn7l1	ataxin 7-like 4
chr8	93864735	93870822	113	1.96581	1.96581	0.00368554	0.010863	NM_011936	Fto	similar to FTO,similar to FTO,similar to FTO,similar to FTO,
chr11	54740148	54747390	113	1.96581	1.96581	0.00368554	0.010863	NM_008161	Gpx3	glutathione peroxidase 3 isoform 2
chr17	84129229	84135257	102	2.15909	2.15909	0.00369526	0.0108856	NM_054082	Mta3	metastasis associated 3,metastasis associated 3,metastasis associated 3,metastasis associated 3,
chr15	27544072	27548232	85	2.80851	2.80851	0.0037105	0.0109209	NM_001013792	Fam105b	hypothetical protein LOC432940
chr10	80041774	80045850	85	2.80851	2.80851	0.0037105	0.0109209	NM_078477	Klf16	Kruppel-like factor 16
chr16	78323455	78327906	90	2.52542	2.52542	0.00372607	0.0109569	NM_001025192	Cxadr	coxsackievirus and adenovirus receptor isoform
chr10	93932151	93936238	83	3.02439	3.02439	0.0037271	0.0109593	NM_172051	Tmcc3	transmembrane and coiled coil domains 3,transmembrane and coiled coil domains 3,
chr17	87382279	87387592	100	2.21951	2.21951	0.00374035	0.0109902	NM_145491	Rhoq	ras homolog gene family, member Q
chr5	23163976	23168410	92	2.41538	2.41538	0.00376536	0.0110486	NM_009274	Srpk2	serine/arginine-rich protein specific kinase 2,serine/arginine-rich protein specific kinase 2,serine/arginine-rich protein specific kinase 2,serine/arginine-rich protein specific kinase 2,
chr12	109202207	109205899	92	2.41538	2.41538	0.00376536	0.0110486	NM_021399	Bcl11b	B-cell leukemia/lymphoma 11B isoform b
chr5	137753839	137757984	98	2.28947	2.28947	0.00376909	0.0110573	NM_011639	Trip6	thyroid receptor-interacting protein 6
chr2	73359485	73365806	104	2.10638	2.10638	0.00377678	0.0110752	NM_153138	Wipf1	WAS/WASL interacting protein family, member 1,WAS/WASL interacting protein family, member 1,WAS/WASL interacting protein family, member 1,
chr2	35145096	35150021	87	2.64151	2.64151	0.0038149	0.0111637	NM_146120	Gsn	gelsolin,gelsolin,gelsolin,gelsolin,
chr16	31874213	31880946	119	1.84397	1.84397	0.00382916	0.0111968	NM_013900	Mfi2	antigen p97 (melanoma associated) identified by
chr11	118144672	118149931	102	2.15909	2.15909	0.00383981	0.0112214	NM_001033528	Usp36	n/a
chr11	69426552	69430100	85	2.80851	2.80851	0.00387388	0.0113	NM_011367	Shbg	sex hormone binding globulin
chr14	26477375	26481453	92	2.41538	2.41538	0.00392222	0.0114111	NM_134084	Ppif	peptidylprolyl isomerase F
chr6	115848721	115853364	87	2.64151	2.64151	0.00397958	0.0115421	NM_145383	Rho	rhodopsin
chr2	33042908	33046737	87	2.64151	2.64151	0.00397958	0.0115421	NM_011923	Angptl2	angiopoietin-like 2
chr19	56993350	56996926	79	3.25714	3.25714	0.00404427	0.0116888	NM_172840	Vwa2	von Willebrand factor A domain containing 2
chr17	63810678	63814753	84	2.78723	2.78723	0.00404431	0.0116889	NM_015794	Fbxl17	n/a
chr13	35961566	35965770	84	2.78723	2.78723	0.00404431	0.0116889	NM_145938	Rpp40	ribonuclease P 40kDa subunit
chr5	33556748	33561500	84	2.78723	2.78723	0.00404431	0.0116889	NM_133903	Spon2	spondin 2, extracellular matrix protein
chr19	5494319	5497581	89	2.50847	2.50847	0.00404864	0.0116987	NM_007687	Cfl1	cofilin 1, non-muscle
chrX	121272298	121275464	81	2.97561	2.97561	0.00406933	0.0117454	NM_001100616	Vmn2r121	vomeronasal receptor Vmn2r121,vomeronasal receptor Vmn2r121,
chr16	89800451	89803495	81	2.97561	2.97561	0.00406933	0.0117454	NM_001145887	Tiam1	n/a
chr6	50308247	50312686	91	2.4	2.4	0.00408545	0.0117817	NM_027881	Osbpl3	oxysterol-binding protein-like protein 3,oxysterol-binding protein-like protein 3,
chr17	3076426	3079470	95	2.35714	2.35714	0.00409422	0.0118015	NM_134123	Rbm16	n/a
chr11	104021370	104026552	95	2.35714	2.35714	0.00409422	0.0118015	NM_001082535	4933407P14Rik	intramembrane protease 5 isoform b
chr16	29196000	29201774	95	2.35714	2.35714	0.00409422	0.0118015	NM_013751	Hrasls	HRAS-like suppressor,HRAS-like suppressor,
chr4	33002519	33007463	95	2.35714	2.35714	0.00409422	0.0118015	NM_080471	Ankrd6	ankyrin repeat domain 6,ankyrin repeat domain 6,ankyrin repeat domain 6,
chr19	32394511	32399151	86	2.62264	2.62264	0.00415123	0.0119293	NM_001168525	Sgms1	n/a
chr11	59613856	59617064	86	2.62264	2.62264	0.00415123	0.0119293	NM_146018	Flcn	folliculin,folliculin,
chr2	167773429	167777605	98	2.19512	2.19512	0.00420309	0.0120449	NM_011201	Ptpn1	protein tyrosine phosphatase, non-receptor type
chr15	53169966	53174488	98	2.19512	2.19512	0.00420309	0.0120449	NM_010162	Ext1	exostosin 1
chr5	143762245	143767472	84	2.78723	2.78723	0.00422209	0.0120871	NM_007984	Fscn1	fascin homolog 1, actin bundling protein
chr4	149989801	149992917	84	2.78723	2.78723	0.00422209	0.0120871	NM_173774	Slc45a1	deleted in neuroblastoma 5,deleted in neuroblastoma 5,
chr1	94917235	94920279	84	2.78723	2.78723	0.00422209	0.0120871	NM_001159658	Aqp12	n/a
chr8	91079016	91084947	102	2.08511	2.08511	0.00422981	0.0121042	NM_001163660	Nkd1	n/a
chr6	30302928	30307144	81	2.97561	2.97561	0.00425186	0.012153	NM_172735	Zc3hc1	zinc finger, C3HC type 1,zinc finger, C3HC type 1,
chr4	149683303	149686449	81	2.97561	2.97561	0.00425186	0.012153	NM_001085492	Rere	arginine glutamic acid dipeptide (RE) repeats
chr16	21813758	21820001	91	2.4	2.4	0.00425529	0.0121606	NM_023737	Ehhadh	L-specific multifunctional beta-oxdiation
chr6	91111159	91115907	91	2.4	2.4	0.00425529	0.0121606	NM_144919	Hdac11	histone deacetylase 11
chr8	48322920	48327489	94	2.34286	2.34286	0.00426154	0.0121744	NM_001114311	Stox2	n/a
chr2	157574678	157578469	86	2.62264	2.62264	0.00433011	0.0123288	NM_025680	Ctnnbl1	nuclear protein NAP
chr17	25727284	25732162	86	2.62264	2.62264	0.00433011	0.0123288	NM_029624	Lmf1	hypothetical protein LOC76483,hypothetical protein LOC76483,
chr2	91766798	91770465	86	2.62264	2.62264	0.00433011	0.0123288	NM_001012335	Mdk	midkine
chr8	24008719	24011945	72	4.13043	4.13043	0.0043689	0.0124172	NM_001081149	Myst3	MYST histone acetyltransferase (monocytic,MYST histone acetyltransferase (monocytic,
chr2	92248678	92252386	98	2.19512	2.19512	0.00436933	0.0124182	NM_011162	Mapk8ip1	mitogen activated protein kinase 8 interacting,mitogen activated protein kinase 8 interacting,mitogen activated protein kinase 8 interacting,
chr4	136534514	136538779	88	2.49153	2.49153	0.00439843	0.0124844	NM_007939	Epha8	Eph receptor A8
chr15	73404638	73408876	88	2.49153	2.49153	0.00439843	0.0124844	NM_001168255	Slc45a4	n/a
chr17	34249858	34253367	88	2.49153	2.49153	0.00439843	0.0124844	NM_001025387	Brd2	bromodomain containing 2 isoform b
chr9	62717365	62721204	78	3.22857	3.22857	0.0044233	0.0125407	NM_001102468	Calml4	calmodulin-like 4 isoform b
chr5	31068529	31072511	90	2.38462	2.38462	0.004432	0.0125604	NM_133350	Mapre3	APC-binding protein EB2
chr4	132965528	132969565	90	2.38462	2.38462	0.004432	0.0125604	NM_016981	Slc9a1	solute carrier family 9 (sodium/hydrogen
chr17	25033827	25037475	93	2.32857	2.32857	0.00443552	0.0125684	NM_019730	Nme3	expressed in non-metastatic cells 3
chr8	127201872	127204916	85	2.60377	2.60377	0.00451653	0.0127509	NM_175149	2310022B05Rik	hypothetical protein LOC69551
chr5	111222735	111228769	97	2.18293	2.18293	0.00454193	0.0128079	NM_009469	Ulk1	Unc-51 like kinase 1,Unc-51 like kinase 1,Unc-51 like kinase 1,Unc-51 like kinase 1,
chr2	30887671	30895889	113	1.87597	1.87597	0.00457623	0.0128846	NM_028846	Usp20	ubiquitin specific peptidase 20,ubiquitin specific peptidase 20,
chr8	125731518	125735632	87	2.47458	2.47458	0.00458422	0.0129024	NM_145606	Chmp1a	chromatin modifying protein 1A
chr11	87424893	87429626	87	2.47458	2.47458	0.00458422	0.0129024	NM_001045527	Hsf5	heat shock transcription factor family member 5
chr4	117566140	117569784	95	2.25	2.25	0.00459037	0.0129162	NM_026344	Dph2	diptheria toxin resistance protein required for
chr11	120107546	120110929	90	2.38462	2.38462	0.00461586	0.0129729	NM_198423	Bahcc1	BAH domain and coiled-coil containing 1
chr4	125192613	125197202	90	2.38462	2.38462	0.00461586	0.0129729	NM_008049	Ftl2	ferritin light chain 2
chr3	88155683	88160961	90	2.38462	2.38462	0.00461586	0.0129729	NM_198410	Paqr6	progestin and adipoQ receptor family member VI
chr9	57642729	57646271	77	3.2	3.2	0.00462575	0.0129949	NM_007713	Clk3	CDC-like kinase 3,CDC-like kinase 3,
chr11	53303697	53307611	77	3.2	3.2	0.00462575	0.0129949	NM_183173	Ankrd43	ankyrin repeat domain 43
chr15	27597861	27603490	99	2.125	2.125	0.00464874	0.013046	NM_198301	Fam105a	hypothetical protein LOC223433,hypothetical protein LOC223433,
chr15	84085847	84089986	85	2.60377	2.60377	0.00471079	0.0131833	NM_133167	Parvb	parvin, beta
chr6	88690068	88695804	101	2.07447	2.07447	0.00473515	0.0132369	NM_001166251	Mgll	n/a
chr9	107342698	107346118	74	3.55172	3.55172	0.00475252	0.0132752	NM_020263	Cacna2d2	calcium channel, voltage-dependent, alpha,calcium channel, voltage-dependent, alpha,calcium channel, voltage-dependent, alpha,
chr13	49477904	49482002	87	2.47458	2.47458	0.00477766	0.0133303	NM_199056	Ippk	inositol 1,3,4,5,6-pentakisphosphate 2-kinase
chr1	195157000	195160804	87	2.47458	2.47458	0.00477766	0.0133303	NM_008484	Lamb3	laminin, beta 3,laminin, beta 3,
chr18	77209984	77214549	87	2.47458	2.47458	0.00477766	0.0133303	NM_001039201	Hdhd2	haloacid dehalogenase-like hydrolase domain
chr10	6471947	6475749	87	2.47458	2.47458	0.00477766	0.0133303	NM_001033253	Plekhg1	pleckstrin homology domain containing, family G
chr6	31544522	31547737	82	2.74468	2.74468	0.00480271	0.0133852	NM_013723	Podxl	podocalyxin-like
chr14	46267741	46271235	82	2.74468	2.74468	0.00480271	0.0133852	NM_001042719	Ddhd1	DDHD domain containing 1 isoform 3,DDHD domain containing 1 isoform 3,
chr13	56425723	56431415	92	2.31429	2.31429	0.00480442	0.0133889	NM_019568	Cxcl14	kidney-expressed chemokine CXC
chr6	34451206	34454913	92	2.31429	2.31429	0.00480442	0.0133889	NM_007563	Bpgm	2,3-bisphosphoglycerate mutase,2,3-bisphosphoglycerate mutase,
chr15	63865266	63869377	92	2.31429	2.31429	0.00480442	0.0133889	NM_144846	Fam49b	hypothetical protein LOC223601,hypothetical protein LOC223601,hypothetical protein LOC223601,
chr12	27086169	27090357	92	2.31429	2.31429	0.00480442	0.0133889	NM_080563	Rnf144a	ring finger protein 144
chr8	14948852	14952389	77	3.2	3.2	0.00483734	0.0134609	NM_172751	Arhgef10	Rho guanine nucleotide exchange factor (GEF) 10,Rho guanine nucleotide exchange factor (GEF) 10,
chr5	24377202	24380246	79	2.92683	2.92683	0.00484916	0.0134866	NM_053075	Rheb	RAS-homolog enriched in brain
chr9	44299131	44302544	79	2.92683	2.92683	0.00484916	0.0134866	NM_030256	Bcl9l	B-cell CLL/lymphoma 9-like,B-cell CLL/lymphoma 9-like,B-cell CLL/lymphoma 9-like,
chr15	82825587	82833284	112	1.86822	1.86822	0.00490564	0.0136094	NM_028728	Nfam1	NFAT activation molecule 1 protein
chr19	56504346	56509636	96	2.17073	2.17073	0.00490716	0.0136127	NM_001164263	9930023K05Rik	n/a
chr15	77663298	77667074	84	2.58491	2.58491	0.00491322	0.0136258	NM_022410	Myh9	myosin, heavy polypeptide 9, non-muscle isoform
chr15	75622753	75628659	94	2.23684	2.23684	0.00496539	0.0137386	NM_172121	Zc3h3	zinc finger CCCH type containing 3
chr11	75875513	75880510	94	2.23684	2.23684	0.00496539	0.0137386	NM_029658	Fam101b	n/a
chr3	104846329	104850463	94	2.23684	2.23684	0.00496539	0.0137386	NM_001163333	Cttnbp2nl	n/a
chr11	106110130	106114885	94	2.23684	2.23684	0.00496539	0.0137386	NM_025310	Ftsj3	FtsJ homolog 3
chr9	111141646	111144974	73	3.51724	3.51724	0.00497486	0.013759	NM_026810	Mlh1	MutL protein homolog 1
chr15	78828370	78831855	86	2.45763	2.45763	0.00497906	0.013768	NM_001024716	Triobp	TRIO and F-actin binding protein isoform 1
chr9	102205224	102210651	102	2.02	2.02	0.00498356	0.0137777	NM_001168296	Ephb1	n/a
chr5	113617395	113621204	92	2.31429	2.31429	0.00499988	0.0138128	NM_172884	2900026A02Rik	hypothetical protein LOC243219
chr14	21554814	21559923	89	2.36923	2.36923	0.00500611	0.0138262	NM_010811	Ndst2	N-deacetylase/N-sulfotransferase (heparan
chr19	53415543	53419486	81	2.7234	2.7234	0.00501313	0.0138413	NM_001008543	Mxi1	Max interactor 1 isoform c
chr9	61259566	61266192	114	1.80851	1.80851	0.00502938	0.0138766	NM_001083928	Tle3	transducin-like enhancer protein 3 isoform 3
chr12	109455334	109458508	79	2.92683	2.92683	0.00506603	0.013957	NM_009832	Ccnk	cyclin K
chr9	43556181	43563112	111	1.86047	1.86047	0.00507874	0.0139849	NM_021424	Pvrl1	poliovirus receptor-related 1
chr9	27152276	27157606	96	2.17073	2.17073	0.00510028	0.014032	NM_001129787	Igsf9b	n/a
chr2	146073028	146077145	96	2.17073	2.17073	0.00510028	0.014032	NM_016889	Insm1	insulinoma-associated 1
chr4	154697661	154701530	84	2.58491	2.58491	0.00512415	0.0140841	NM_001039079	Prkcz	protein kinase C, zeta isoform b
chr16	77026730	77030831	84	2.58491	2.58491	0.00512415	0.0140841	NM_013918	Usp25	ubiquitin specific peptidase 25
chr3	40877790	40881730	84	2.58491	2.58491	0.00512415	0.0140841	NM_027558	Pgrmc2	n/a
chr9	90098101	90103575	97	2.10227	2.10227	0.00521076	0.0142724	NM_001003911	Adamts7	a disintegrin-like and metalloprotease,a disintegrin-like and metalloprotease,
chr2	70523742	70528622	97	2.10227	2.10227	0.00521076	0.0142724	NM_027352	Gorasp2	golgi reassembly stacking protein 2,golgi reassembly stacking protein 2,golgi reassembly stacking protein 2,
chr11	116043529	116046894	88	2.35385	2.35385	0.0052131	0.0142774	NM_027107	2310004N24Rik	n/a
chr3	69166038	69170492	81	2.7234	2.7234	0.00523257	0.0143195	NM_178726	Ppm1l	protein phosphatase 1 (formerly 2C)-like
chr1	92123625	92127379	81	2.7234	2.7234	0.00523257	0.0143195	NM_007722	Cxcr7	chemokine orphan receptor 1
chr7	56511718	56515725	81	2.7234	2.7234	0.00523257	0.0143195	NM_175272	Nav2	hypothetical protein LOC78286
chr2	145709088	145718168	110	1.85271	1.85271	0.00525769	0.0143738	NM_001141965	Naa20	n/a
chr17	26704239	26710924	107	1.91453	1.91453	0.00526688	0.0143936	NM_026170	Ergic1	endoplasmic reticulum-golgi intermediate
chr1	93291232	93294307	69	4	4	0.0052685	0.0143971	NM_023343	Ilkap	integrin-linked kinase-associated
chr12	109632159	109635640	78	2.90244	2.90244	0.00529243	0.0144487	NM_001043336	Eml1	echinoderm microtubule associated protein like 1,echinoderm microtubule associated protein like 1,
chr9	108958610	108964137	95	2.15854	2.15854	0.00530075	0.0144666	NM_001012236	Trex1	three prime repair exonuclease 1
chr17	43193540	43197896	83	2.56604	2.56604	0.00534391	0.0145592	NM_178589	Tnfrsf21	tumor necrosis factor receptor superfamily,,tumor necrosis factor receptor superfamily,,
chr2	33058368	33062193	83	2.56604	2.56604	0.00534391	0.0145592	NM_011923	Angptl2	angiopoietin-like 2
chr6	56869425	56872887	83	2.56604	2.56604	0.00534391	0.0145592	NM_026004	Nt5c3	5'-nucleotidase, cytosolic III,5'-nucleotidase, cytosolic III,
chr9	83851198	83857668	93	2.22368	2.22368	0.00537004	0.0146152	NM_199195	Bckdhb	branched chain ketoacid dehydrogenase E1, beta
chr16	36921813	36925148	72	3.48276	3.48276	0.00545088	0.0147875	NM_008225	Hcls1	hematopoietic cell specific Lyn substrate 1
chr2	155459779	155463214	80	2.70213	2.70213	0.00546141	0.0148099	NM_001085378	Myh7b	RIKEN cDNA 0610038P03
chr4	106830959	106835496	98	2.04255	2.04255	0.00550031	0.0148923	NM_025617	2210012G02Rik	hypothetical protein LOC66526
chr9	14810648	14814072	78	2.90244	2.90244	0.00552876	0.0149525	NM_019482	Panx1	pannexin 1
chr19	30022660	30025873	78	2.90244	2.90244	0.00552876	0.0149525	NM_001164724	Il33	n/a
chr5	125664960	125672533	100	2	2	0.00556665	0.0150324	NM_011424	Ncor2	nuclear receptor co-repressor 2,nuclear receptor co-repressor 2,nuclear receptor co-repressor 2,nuclear receptor co-repressor 2,nuclear receptor co-repressor 2,nuclear receptor co-repressor 2,
chr3	69358673	69362473	83	2.56604	2.56604	0.00557288	0.0150455	NM_020026	B3galnt1	UDP-GalNAc:betaGlcNAc beta
chr4	151680451	151683635	83	2.56604	2.56604	0.00557288	0.0150455	NM_133788	Icmt	isoprenylcysteine carboxyl methyltransferase
chr2	160738694	160742019	83	2.56604	2.56604	0.00557288	0.0150455	NM_182840	Emilin3	elastin microfibril interfacer 3
chr5	114345001	114351064	102	1.96226	1.96226	0.00561312	0.01513	NM_011779	Coro1c	coronin, actin binding protein 1C
chr3	85515378	85520744	90	2.28571	2.28571	0.00563373	0.0151732	NM_172682	Fam160a1	hypothetical protein LOC229488,hypothetical protein LOC229488,hypothetical protein LOC229488,
chr9	60336607	60340949	85	2.44068	2.44068	0.0056342	0.0151742	NM_001040426	Thsd4	thrombospondin, type I, domain containing 4
chr1	62765451	62769008	85	2.44068	2.44068	0.0056342	0.0151742	NM_010939	Nrp2	neuropilin 2 isoform 3 precursor
chr9	45204986	45211344	104	1.93694	1.93694	0.00564146	0.0151894	NM_052823	Fxyd2	FXYD domain-containing ion transport regulator 2
chr13	103532912	103537078	87	2.33846	2.33846	0.00565234	0.0152122	NM_008533	Cd180	CD180 antigen
chr13	51651721	51656812	87	2.33846	2.33846	0.00565234	0.0152122	NM_009167	Shc3	src homology 2 domain-containing transforming
chr13	56229462	56234037	87	2.33846	2.33846	0.00565234	0.0152122	NM_001159515	H2afy	n/a
chr2	37611118	37616098	80	2.70213	2.70213	0.00570005	0.0153117	NM_001163566	Crb2	n/a
chr2	155811489	155815490	80	2.70213	2.70213	0.00570005	0.0153117	NM_001145351	6430550D23Rik	n/a
chr6	137744489	137747646	72	3.48276	3.48276	0.00570552	0.0153235	NM_172733	Dera	deoxyribose-phosphate aldolase-like
chr7	106573858	106578676	98	2.04255	2.04255	0.00570948	0.0153319	NM_028145	Klhl35	n/a
chr13	43384814	43391227	94	2.14634	2.14634	0.0057248	0.0153647	NM_001033399	Gfod1	glucose-fructose oxidoreductase domain
chr2	167306540	167311012	94	2.14634	2.14634	0.0057248	0.0153647	NM_030743	Rnf114	zinc finger protein 313,zinc finger protein 313,
chr6	113364872	113367941	77	2.87805	2.87805	0.00577545	0.0154728	NM_001033204	Rpusd3	n/a
chr16	44544389	44547940	74	3.11429	3.11429	0.00578341	0.0154898	NM_172506	Boc	brother of CDO,brother of CDO,brother of CDO,
chr7	96827808	96831543	82	2.54717	2.54717	0.00581142	0.0155494	NM_181407	Me3	malic enzyme 3, NADP(+)-dependent,,malic enzyme 3, NADP(+)-dependent,,malic enzyme 3, NADP(+)-dependent,,
chr10	82352509	82359135	104	1.93694	1.93694	0.00584699	0.0156249	NM_025499	Eid3	E1A-like inhibitor of differentiation 3
chr8	13692084	13696937	84	2.42373	2.42373	0.0058707	0.0156751	NM_001101519	4932443I19Rik	n/a
chr10	88209736	88212780	79	2.68085	2.68085	0.00594889	0.0158401	NM_025859	Arl1	ADP-ribosylation factor-like 1
chr17	30172825	30175886	71	3.44828	3.44828	0.00597193	0.0158885	NM_148926	Zfand3	zinc finger, AN1-type domain 3,zinc finger, AN1-type domain 3,
chr18	12384135	12391028	115	1.75658	1.75658	0.00602787	0.0160059	NM_008720	Npc1	Niemann Pick type C1
chr17	28094138	28097367	74	3.11429	3.11429	0.00604711	0.0160461	NM_181413	Anks1	ankyrin repeat and sterile alpha motif domain,ankyrin repeat and sterile alpha motif domain,ankyrin repeat and sterile alpha motif domain,ankyrin repeat and sterile alpha motif domain,ankyrin repeat and sterile alpha motif domain,
chr7	63255608	63259279	74	3.11429	3.11429	0.00604711	0.0160461	NM_153578	Nipa1	non-imprinted in Prader-Willi/Angelman syndrome
chr15	86055400	86059074	74	3.11429	3.11429	0.00604711	0.0160461	NM_145476	Tbc1d22a	TBC1 domain family, member 22a
chr11	97622615	97628255	103	1.92793	1.92793	0.00605971	0.0160724	NM_026186	Cwc25	coiled-coil domain containing 49
chr11	53952535	53955614	125	1.64433	1.64433	0.00608086	0.0161166	NM_011031	P4ha2	procollagen-proline, 2-oxoglutarate,procollagen-proline, 2-oxoglutarate,procollagen-proline, 2-oxoglutarate,
chr2	157251554	157255875	89	2.27143	2.27143	0.00609891	0.0161542	NM_009271	Src	Rous sarcoma oncogene isoform 1
chr3	94681990	94685034	84	2.42373	2.42373	0.00611685	0.0161915	NM_008945	Psmb4	proteasome beta 4 subunit
chr11	113512819	113516423	84	2.42373	2.42373	0.00611685	0.0161915	NM_013581	Cog1	component of oligomeric golgi complex 1
chr16	22486598	22491695	86	2.32308	2.32308	0.00612748	0.0162136	NM_023794	Etv5	ets variant gene 5,ets variant gene 5,
chr17	83623689	83627228	86	2.32308	2.32308	0.00612748	0.0162136	NM_134117	Pkdcc	hypothetical protein LOC106522
chr12	112038686	112042756	79	2.68085	2.68085	0.00620835	0.0163812	NM_011973	Stk30	MAPK/MAK/MRK overlapping kinase
chr13	49234723	49238459	79	2.68085	2.68085	0.00620835	0.0163812	NM_029361	Wnk2	WNK lysine deficient protein kinase 2,WNK lysine deficient protein kinase 2,WNK lysine deficient protein kinase 2,WNK lysine deficient protein kinase 2,WNK lysine deficient protein kinase 2,
chr12	25436339	25440834	70	3.41379	3.41379	0.00625063	0.0164685	NM_009104	Rrm2	ribonucleotide reductase M2
chr4	9531630	9534741	70	3.41379	3.41379	0.00625063	0.0164685	NM_001177854	Asph	n/a
chr14	55764307	55767585	70	3.41379	3.41379	0.00625063	0.0164685	NM_177049	Jph4	junctophilin 4 isoform a,junctophilin 4 isoform a,
chr6	112250376	112254056	76	2.85366	2.85366	0.0063017	0.0165735	NM_144799	Lmcd1	LIM and cysteine-rich domains 1
chr5	111713257	111717551	81	2.5283	2.5283	0.00631878	0.0166086	NM_019640	Pitpnb	phosphatidylinositol transfer protein, beta,phosphatidylinositol transfer protein, beta,
chr7	132721495	132725209	81	2.5283	2.5283	0.00631878	0.0166086	NM_021887	Il21r	interleukin 21 receptor
chr6	117737861	117742975	83	2.40678	2.40678	0.00637305	0.0167197	NM_177684	Zfp637	zinc finger protein 637,zinc finger protein 637,zinc finger protein 637,
chr2	156885437	156889059	83	2.40678	2.40678	0.00637305	0.0167197	NM_001164663	9830001H06Rik	n/a
chr4	57119328	57124495	85	2.30769	2.30769	0.00637938	0.0167326	NM_019427	Epb4.1l4b	n/a
chr5	121815567	121819287	85	2.30769	2.30769	0.00637938	0.0167326	NM_001163470	Trafd1	n/a
chr13	47021375	47024526	85	2.30769	2.30769	0.00637938	0.0167326	NM_010617	Kif13a	kinesin family member 13A,kinesin family member 13A,
chr15	76079082	76082526	92	2.12195	2.12195	0.00642293	0.0168214	NM_023168	Grina	glutamate receptor, ionotropic, N-methyl
chr12	101752810	101757805	92	2.12195	2.12195	0.00642293	0.0168214	NM_001033213	Ttc7b	n/a
chr16	93737584	93741056	78	2.65957	2.65957	0.00647888	0.0169351	NM_027293	Dopey2	pad-1-like isoform 1,pad-1-like isoform 1,
chr8	121990958	121995518	94	2.06818	2.06818	0.00653812	0.017055	NM_054095	Necab2	neuronal calcium-binding protein 2
chr17	35382649	35387181	94	2.06818	2.06818	0.00653812	0.017055	NM_019693	Bat1a	HLA-B-associated transcript 1A,HLA-B-associated transcript 1A,HLA-B-associated transcript 1A,
chr16	10747963	10751157	70	3.41379	3.41379	0.00654219	0.0170632	NM_009896	Socs1	suppressor of cytokine signaling 1
chr7	149544240	149547318	75	2.82927	2.82927	0.0065822	0.0171439	NM_177265	6330512M04Rik	hypothetical protein LOC320802
chr9	107477345	107481524	88	2.25714	2.25714	0.00660123	0.0171836	NM_008317	Hyal1	hyaluronoglucosaminidase 1,hyaluronoglucosaminidase 1,
chr2	151803026	151806287	73	3.08571	3.08571	0.00661053	0.017203	NM_146127	Fam110a	hypothetical protein LOC73847,hypothetical protein LOC73847,
chr19	45832638	45837306	85	2.30769	2.30769	0.00664133	0.0172671	NM_008723	Npm3	nucleoplasmin 3
chr4	116953656	116958341	97	1.97	1.97	0.00668715	0.0173622	NM_026837	Tmem53	transmembrane protein 53,transmembrane protein 53,transmembrane protein 53,transmembrane protein 53,
chr4	98461816	98468039	97	1.97	1.97	0.00668715	0.0173622	NM_172872	Kank4	ankyrin repeat domain 38
chr7	52112564	52119060	103	1.88034	1.88034	0.00674198	0.0174757	NM_021549	Pnkp	polynucleotide kinase 3'- phosphatase,polynucleotide kinase 3'- phosphatase,polynucleotide kinase 3'- phosphatase,polynucleotide kinase 3'- phosphatase,
chr4	147516119	147522463	102	1.91892	1.91892	0.0067433	0.0174784	NM_027985	Mad2l2	MAD2 mitotic arrest deficient-like 2,MAD2 mitotic arrest deficient-like 2,
chr2	93282713	93291922	115	1.72785	1.72785	0.00677566	0.0175452	NM_007656	Cd82	CD82 antigen,CD82 antigen,CD82 antigen,
chr4	129306214	129310405	90	2.18421	2.18421	0.00678495	0.0175644	NM_025455	Ccdc28b	coiled coil domain containing 28B,coiled coil domain containing 28B,
chr15	75511058	75514174	69	3.37931	3.37931	0.00684718	0.0176924	NM_028404	Top1mt	DNA topoisomerase 1, mitochondrial
chr19	43580847	43586290	87	2.24286	2.24286	0.0068672	0.0177335	NM_010324	Got1	glutamate oxaloacetate transaminase 1, soluble
chr10	119508978	119513312	80	2.50943	2.50943	0.00686927	0.0177377	NM_080446	Helb	helicase (DNA) B
chr6	135199830	135203171	80	2.50943	2.50943	0.00686927	0.0177377	NM_001080553	Gsg1	germ cell-specific gene 1 isoform b
chr8	127046583	127050382	84	2.29231	2.29231	0.0069137	0.0178287	NM_029746	Cog2	component of oligomeric golgi complex 2,component of oligomeric golgi complex 2,
chr2	119120096	119124984	93	2.05682	2.05682	0.00704899	0.0181043	NM_172269	Vps18	vacuolar protein sorting 18,vacuolar protein sorting 18,vacuolar protein sorting 18,
chr2	170337558	170340718	77	2.6383	2.6383	0.00705498	0.0181165	NM_001110152	Pfdn4	n/a
chr5	102489325	102494791	95	2.01064	2.01064	0.00713485	0.0182781	NM_172882	Wdfy3	WD repeat and FYVE domain containing 3
chr1	89501463	89505449	87	2.24286	2.24286	0.00714353	0.0182956	NM_015750	Neu2	neuraminidase 2,neuraminidase 2,neuraminidase 2,
chr7	56848106	56851150	74	2.80488	2.80488	0.00718044	0.01837	NM_001005232	Dbx1	developing brain homeobox 1
chr4	136118130	136124019	91	2.10976	2.10976	0.00720291	0.0184152	NM_133872	Kdm1a	amine oxidase (flavin containing) domain 2
chr11	55286200	55290967	91	2.10976	2.10976	0.00720291	0.0184152	NM_013716	G3bp1	ras-GTPase-activating protein SH3-domain
chr16	90736570	90742404	91	2.10976	2.10976	0.00720291	0.0184152	NM_029844	Mrap	melanocortin 2 receptor accessory protein
chr5	121130971	121136161	98	1.92453	1.92453	0.00722758	0.0184647	NM_008052	Dtx1	deltex 1 homolog,deltex 1 homolog,
chr14	69962064	69966330	121	1.62371	1.62371	0.00730345	0.0186167	NM_026174	Entpd4	ectonucleoside triphosphate diphosphohydrolase,ectonucleoside triphosphate diphosphohydrolase,
chr11	23159198	23163622	77	2.6383	2.6383	0.00736152	0.0187325	NM_134014	Xpo1	exportin 1, CRM1 homolog
chr4	128333378	128337902	96	1.96	1.96	0.00746031	0.0189287	NM_205823	Tlr12	toll-like receptor 12
chr7	127822922	127825966	79	2.49057	2.49057	0.00746643	0.0189408	NM_001164580	BC030336	n/a
chr13	48933323	48937636	83	2.27692	2.27692	0.00749134	0.0189901	NM_011078	Phf2	PHD finger protein 2,PHD finger protein 2,
chr8	23614684	23618756	83	2.27692	2.27692	0.00749134	0.0189901	NM_001146117	AI316807	n/a
chr4	132751837	132756404	83	2.27692	2.27692	0.00749134	0.0189901	NM_008154	Gpr3	G-protein coupled receptor 3
chr2	26989853	26995094	83	2.27692	2.27692	0.00749134	0.0189901	NM_175427	Fam163b	hypothetical protein LOC109349
chr12	113976462	113979644	74	2.80488	2.80488	0.00749925	0.0190057	NM_001024602	AW555464	hypothetical protein LOC217882
chr9	26953738	26957296	74	2.80488	2.80488	0.00749925	0.0190057	NM_023277	Jam3	junction adhesion molecule 3,junction adhesion molecule 3,
chr4	154578549	154583846	92	2.04545	2.04545	0.00759818	0.0192006	NM_011385	Ski	Sloan-Kettering viral oncogene homolog
chr15	78428762	78436768	106	1.78519	1.78519	0.00760341	0.0192109	NM_028195	Cyth4	cytohesin 4
chr9	111378210	111382929	88	2.15789	2.15789	0.00762147	0.0192463	NM_172928	Dclk3	doublecortin-like kinase 3
chr1	182095740	182099168	88	2.15789	2.15789	0.00762147	0.0192463	NM_001163290	Cabc1	n/a
chr9	50690922	50694206	76	2.61702	2.61702	0.00768107	0.019363	NM_001034085	Ppp2r1b	protein phosphatase 2 (formerly 2A), regulatory
chr11	62457047	62460525	76	2.61702	2.61702	0.00768107	0.019363	NM_198861	BC046404	hypothetical protein LOC192976,hypothetical protein LOC192976,
chr8	122958844	122966665	109	1.7415	1.7415	0.00768368	0.0193681	NM_198671	Gse1	genetic suppressor element 1,genetic suppressor element 1,genetic suppressor element 1,genetic suppressor element 1,
chr3	101978101	101983540	86	2.22857	2.22857	0.00772884	0.0194562	NM_001165951	Vangl1	n/a
chr5	99667826	99671755	86	2.22857	2.22857	0.00772884	0.0194562	NM_145839	Rasgef1b	RasGEF domain family, member 1B isoform 1
chr7	54249534	54255060	86	2.22857	2.22857	0.00772884	0.0194562	NM_175318	Spty2d1	SPT2, Suppressor of Ty, domain containing 1
chr19	10518748	10523453	86	2.22857	2.22857	0.00772884	0.0194562	NM_001111140	Lrrc10b	n/a
chr5	139867831	139872167	86	2.22857	2.22857	0.00772884	0.0194562	NM_001038703	Gpr146	G protein-coupled receptor 146
chr7	117950022	117955188	95	1.95	1.95	0.00773658	0.0194713	NM_025999	Rnf141	ring finger protein 141
chr2	93046167	93052865	97	1.91509	1.91509	0.00776522	0.0195271	NM_001025246	Trp53i11	transformation related protein 53 inducible,transformation related protein 53 inducible,transformation related protein 53 inducible,
chr7	36474891	36479839	90	2.09756	2.09756	0.00777283	0.0195419	NM_019746	Pdcd5	programmed cell death 5
chr11	33696567	33701249	78	2.4717	2.4717	0.00778369	0.019563	NM_027398	Kcnip1	Kv channel-interacting protein 1,Kv channel-interacting protein 1,
chr15	73580554	73584152	78	2.4717	2.4717	0.00778369	0.019563	NM_008975	Ptp4a3	protein tyrosine phosphatase 4a3,protein tyrosine phosphatase 4a3,
chr8	86109587	86113094	83	2.27692	2.27692	0.00779745	0.0195897	NM_027179	Tecr	n/a
chr3	27601112	27605266	83	2.27692	2.27692	0.00779745	0.0195897	NM_173182	Fndc3b	FAD104,FAD104,
chr12	106272972	106276016	83	2.27692	2.27692	0.00779745	0.0195897	NM_028419	Glrx5	glutaredoxin 5
chr14	33392948	33396402	68	3.34483	3.34483	0.00784904	0.0196897	NM_001001796	Prrxl1	paired related homeobox protein-like 1
chr2	172272178	172275225	68	3.34483	3.34483	0.00784904	0.0196897	NM_025542	2410001C21Rik	hypothetical protein LOC66404
chr18	6448113	6453452	93	1.98936	1.98936	0.00797023	0.0199234	NM_027497	Epc1	enhancer of polycomb homolog 1 isoform 2
chr18	65767819	65773996	102	1.82927	1.82927	0.00799043	0.0199622	NM_207255	Zfp532	zinc finger protein 532,zinc finger protein 532,
chr5	135101594	135104938	75	2.59574	2.59574	0.00801416	0.0200077	NM_033561	Eif4h	eukaryotic translation initiation factor 4H,eukaryotic translation initiation factor 4H,
chr3	108000575	108004291	75	2.59574	2.59574	0.00801416	0.0200077	NM_028061	Cyb561d1	cytochrome b-561 domain containing 1 isoform 2,cytochrome b-561 domain containing 1 isoform 2,
chr8	36532859	36536508	64	3.78261	3.78261	0.00802227	0.0200233	NM_026067	Eri1	histone mRNA 3' end-specific exonuclease
chr4	59837260	59845965	107	1.75887	1.75887	0.00804163	0.0200604	NM_172468	Snx30	sorting nexin family member 30
chr19	4747872	4753509	99	1.89189	1.89189	0.00804966	0.0200757	NM_025717	Rbm4b	4921506I22Rik protein,4921506I22Rik protein,4921506I22Rik protein,4921506I22Rik protein,4921506I22Rik protein,
chr10	121466349	121471538	89	2.08537	2.08537	0.00807384	0.0201219	NM_001081037	Srgap1	SLIT-ROBO Rho GTPase activating protein 1,SLIT-ROBO Rho GTPase activating protein 1,SLIT-ROBO Rho GTPase activating protein 1,
chr11	106431639	106434888	78	2.4717	2.4717	0.00811407	0.0201987	NM_198292	Tex2	testis expressed gene 2,testis expressed gene 2,testis expressed gene 2,
chr4	57580780	57584878	78	2.4717	2.4717	0.00811407	0.0201987	NM_172868	Palm2	paralemmin 2
chr6	51525605	51529880	82	2.26154	2.26154	0.00811566	0.0202017	NM_028035	Snx10	sorting nexin 10,sorting nexin 10,sorting nexin 10,
chr16	21719393	21723822	73	2.78049	2.78049	0.00817904	0.0203223	NM_001001881	2510009E07Rik	hypothetical protein LOC72190
chr14	34738071	34741304	73	2.78049	2.78049	0.00817904	0.0203223	NM_145741	Gdf10	growth differentiation factor 10
chr18	64671996	64675193	73	2.78049	2.78049	0.00817904	0.0203223	NM_027350	Nars	asparaginyl-tRNA synthetase,asparaginyl-tRNA synthetase,
chr14	70186496	70191238	91	2.03409	2.03409	0.00818842	0.0203401	NM_153514	Rhobtb2	Rho-related BTB domain containing 2,Rho-related BTB domain containing 2,
chr7	52896393	52899726	67	3.31034	3.31034	0.00821416	0.0203889	NM_172418	Mamstr	n/a
chr9	63597025	63601809	87	2.14474	2.14474	0.00823358	0.0204257	NM_016769	Smad3	MAD homolog 3
chr5	36552642	36556121	70	3	3	0.00825515	0.0204665	NM_175249	Psapl1	prosaposin-like 1
chr5	34890046	34894244	70	3	3	0.00825515	0.0204665	NM_001136088	Sh3bp2	n/a
chr8	125247539	125253452	94	1.94	1.94	0.00831883	0.0205867	NM_009824	Cbfa2t3	core-binding factor, runt domain, alpha subunit,core-binding factor, runt domain, alpha subunit,core-binding factor, runt domain, alpha subunit,
chr6	55344005	55349608	94	1.94	1.94	0.00831883	0.0205867	NM_001003685	Ghrhr	growth hormone releasing hormone receptor
chr10	82452279	82458168	96	1.90566	1.90566	0.00834104	0.0206285	NM_021439	Chst11	carbohydrate sulfotransferase 11
chr12	114282784	114286443	85	2.21429	2.21429	0.00836042	0.0206649	NM_029381	Tex22	testis expressed gene 22,testis expressed gene 22,
chr17	5421107	5425339	85	2.21429	2.21429	0.00836042	0.0206649	NM_175349	Ldhal6b	lactate dehydrogenase A-like 6B
chr8	18644692	18648135	75	2.59574	2.59574	0.00836134	0.0206667	NM_173189	Mcph1	microcephaly, primary autosomal recessive 1,microcephaly, primary autosomal recessive 1,
chr15	25809044	25812181	75	2.59574	2.59574	0.00836134	0.0206667	NM_001034851	Fam134b	hypothetical protein LOC66270 isoform 1
chr7	149659071	149664102	75	2.59574	2.59574	0.00836134	0.0206667	NM_019391	Lsp1	lymphocyte specific 1,lymphocyte specific 1,lymphocyte specific 1,lymphocyte specific 1,lymphocyte specific 1,lymphocyte specific 1,
chr10	7631446	7635604	89	2.08537	2.08537	0.00838606	0.0207131	NM_138667	Tab2	mitogen-activated protein kinase kinase kinase 7,mitogen-activated protein kinase kinase kinase 7,
chr4	151818123	151821167	77	2.45283	2.45283	0.00845809	0.0208479	NM_010598	Kcnab2	potassium voltage-gated channel, shaker-related,potassium voltage-gated channel, shaker-related,potassium voltage-gated channel, shaker-related,potassium voltage-gated channel, shaker-related,
chr3	116345144	116350513	77	2.45283	2.45283	0.00845809	0.0208479	NM_008246	Hiat1	hippocampus abundant gene transcript 1
chr7	142895350	142899635	77	2.45283	2.45283	0.00845809	0.0208479	NM_001081117	Mki67	n/a
chr2	4513868	4517778	79	2.33898	2.33898	0.00848249	0.0208935	NM_001177844	Frmd4a	n/a
chr14	30521737	30526798	79	2.33898	2.33898	0.00848249	0.0208935	NM_009785	Cacna2d3	calcium channel, voltage-dependent, alpha2/delta
chr12	112606633	112610273	86	2.13158	2.13158	0.00855715	0.0210325	NM_183016	Cdc42bpb	Cdc42 binding protein kinase beta
chr13	54681012	54686856	86	2.13158	2.13158	0.00855715	0.0210325	NM_178605	Nop16	hypothetical protein LOC28126
chr5	93578449	93586210	99	1.84615	1.84615	0.00860779	0.0211265	NM_017367	Ccni	cyclin I
chr14	70084753	70087797	99	1.84615	1.84615	0.00860779	0.0211265	NM_001146012	R3hcc1	n/a
chr9	110801804	110807412	93	1.93	1.93	0.00862548	0.0211592	NM_001146060	Als2cl	n/a
chr12	73460801	73464366	69	2.97143	2.97143	0.0086294	0.0211665	NM_153457	Rtn1	reticulon 1 isoform RTN1-A
chr18	82769156	82772916	84	2.2	2.2	0.00869463	0.021287	NM_001025254	Mbp	myelin basic protein isoform 2
chr15	76017351	76020975	84	2.2	2.2	0.00869463	0.021287	NM_201394	Plec	plectin 1 isoform 11
chr12	107260661	107265373	81	2.24615	2.24615	0.00879026	0.0214725	NM_001029844	Vrk1	vaccinia related kinase 1 isoform c
chr6	34670905	34675115	81	2.24615	2.24615	0.00879026	0.0214725	NM_145575	Cald1	caldesmon 1
chr6	125085771	125090056	81	2.24615	2.24615	0.00879026	0.0214725	NM_138747	Nop2	nucleolar protein 1
chr19	3560903	3565084	77	2.45283	2.45283	0.00881628	0.0215229	NM_028999	Saps3	n/a
chr7	140254031	140258048	79	2.33898	2.33898	0.00883447	0.021558	NM_001170744	Ctbp2	n/a
chr18	77492090	77497025	79	2.33898	2.33898	0.00883447	0.021558	NM_172834	Loxhd1	n/a
chr8	46060592	46064882	86	2.13158	2.13158	0.00889297	0.0216709	NM_001081286	Fat1	FAT tumor suppressor homolog 1
chr3	152020459	152024982	86	2.13158	2.13158	0.00889297	0.0216709	NM_001076676	Usp33	ubiquitin specific protease 33 isoform 2,ubiquitin specific protease 33 isoform 2,
chr2	124482340	124485752	72	2.7561	2.7561	0.00891909	0.0217212	NM_199239	Sema6d	sema domain, transmembrane domain (TM), and
chr10	67466507	67469845	72	2.7561	2.7561	0.00891909	0.0217212	NM_001081346	Rtkn2	pleckstrin homology domain containing, family K,pleckstrin homology domain containing, family K,
chr2	163836012	163842347	97	1.87387	1.87387	0.00894615	0.0217732	NM_001114079	Pabpc1l	n/a
chr2	92990092	92993431	66	3.27586	3.27586	0.00899545	0.0218678	NM_001025246	Trp53i11	transformation related protein 53 inducible,transformation related protein 53 inducible,transformation related protein 53 inducible,
chr17	12461573	12464841	84	2.2	2.2	0.00904174	0.0219565	NM_011948	Map3k4	mitogen activated protein kinase kinase kinase,mitogen activated protein kinase kinase kinase,mitogen activated protein kinase kinase kinase,
chr8	26661779	26667046	84	2.2	2.2	0.00904174	0.0219565	NM_001079908	Fgfr1	fibroblast growth factor receptor 1 isoform 2,fibroblast growth factor receptor 1 isoform 2,
chr4	54979058	54982974	84	2.2	2.2	0.00904174	0.0219565	NM_172867	Zfp462	zinc finger protein 462
chr1	107930837	107937387	106	1.72109	1.72109	0.00904935	0.021971	NM_001122675	Zcchc2	n/a
chr5	36704824	36709382	80	2.23077	2.23077	0.00914761	0.0221585	NM_030889	Sorcs2	VPS10 domain receptor protein SORCS 2,VPS10 domain receptor protein SORCS 2,
chr10	19959177	19963831	80	2.23077	2.23077	0.00914761	0.0221585	NM_001101561	Gm6251	n/a
chr16	18150421	18154484	80	2.23077	2.23077	0.00914761	0.0221585	NM_022982	Rtn4r	reticulon 4 receptor
chr1	135160697	135164621	80	2.23077	2.23077	0.00914761	0.0221585	NM_001160268	Plekha6	n/a
chr6	125549587	125552631	76	2.43396	2.43396	0.00918923	0.0222377	NM_011708	Vwf	von Willebrand factor,von Willebrand factor,
chr18	75534251	75537295	76	2.43396	2.43396	0.00918923	0.0222377	NM_001042660	Smad7	MAD homolog 7,MAD homolog 7,
chr17	10516534	10519704	76	2.43396	2.43396	0.00918923	0.0222377	NM_001159516	Qk	n/a
chr4	139184856	139189812	108	1.71053	1.71053	0.00920199	0.0222619	NM_175438	Aldh4a1	aldehyde dehydrogenase 4 family, member A1
chr5	114078532	114084780	98	1.83761	1.83761	0.00922556	0.0223066	NM_008153	Cmklr1	chemokine-like receptor 1
chr4	117528365	117532771	91	1.96809	1.96809	0.00923113	0.0223172	NM_001034876	Ccdc24	n/a
chr8	12785351	12790102	85	2.11842	2.11842	0.00924148	0.0223368	NM_015804	Atp11a	ATPase, class VI, type 11A
chr1	78671141	78677964	92	1.92	1.92	0.00927156	0.0223938	NM_001136226	Utp14b	n/a
chr5	140753495	140756597	71	2.73171	2.73171	0.00931332	0.0224728	NM_010752	Mad1l1	mitotic arrest deficient 1-like 1
chr15	77640629	77643892	83	2.18571	2.18571	0.0094022	0.0226403	NM_022410	Myh9	myosin, heavy polypeptide 9, non-muscle isoform
chr18	35252399	35255635	68	2.94286	2.94286	0.00942864	0.02269	NM_009818	Ctnna1	catenin alpha 1,catenin alpha 1,
chr7	30619765	30622915	68	2.94286	2.94286	0.00942864	0.02269	NM_173738	BC027344	hypothetical protein LOC233057
chr19	29110899	29114174	73	2.55319	2.55319	0.00949332	0.0228113	NM_021299	Ak3	adenylate kinase 3
chr8	122608336	122612229	80	2.23077	2.23077	0.009519	0.0228594	NM_133967	Zdhhc7	zinc finger, DHHC domain containing 7
chr7	149264180	149268878	75	2.41509	2.41509	0.0095775	0.0229687	NM_008748	Dusp8	dual specificity phosphatase 8,dual specificity phosphatase 8,
chr19	46781214	46784894	78	2.32203	2.32203	0.00958145	0.0229761	NM_020577	As3mt	arsenic (+3 oxidation state) methyltransferase
chr3	95996085	96000679	85	2.11842	2.11842	0.00960312	0.0230165	NM_026975	Bola1	bolA-like 1
chr1	135830005	135837324	92	1.92	1.92	0.00961172	0.0230325	NM_054077	Prelp	proline arginine-rich end leucine-rich repeat
chr15	51652249	51655631	71	2.73171	2.73171	0.00972459	0.0232422	NM_080635	Eif3h	eukaryotic translation initiation factor 3,
chr16	35746162	35750471	83	2.18571	2.18571	0.00977652	0.0233383	NM_153550	Dirc2	disrupted in renal carcinoma 2
chr8	36688835	36691879	65	3.24138	3.24138	0.00985	0.023474	NM_001081279	Mfhas1	malignant fibrous histiocytoma amplified
chr18	50195182	50198411	65	3.24138	3.24138	0.00985	0.023474	NM_134131	Tnfaip8	tumor necrosis factor, alpha-induced protein 8
chr2	92287649	92291618	73	2.55319	2.55319	0.00990286	0.0235712	NM_211358	Slc35c1	GDP-fucose transporter 1 isoform 1
chr11	66880721	66885653	73	2.55319	2.55319	0.00990286	0.0235712	NM_001099635	Myh3	muscle embryonic myosin heavy chain 3
chr3	37541030	37543874	73	2.55319	2.55319	0.00990286	0.0235712	NM_011896	Spry1	sprouty homolog 1,sprouty homolog 1,
chr13	48940072	48944225	79	2.21538	2.21538	0.00990495	0.0235751	NM_011078	Phf2	PHD finger protein 2,PHD finger protein 2,
chr12	114387884	114392223	79	2.21538	2.21538	0.00990495	0.0235751	NM_007763	Crip1	cysteine-rich protein 1 (intestinal)
chr4	118065927	118071733	90	1.95745	1.95745	0.00993121	0.0236233	NM_198170	Szt2	n/a
chr15	88907869	88913945	91	1.91	1.91	0.0099638	0.0236831	NM_026485	Trabd	TraB domain containing,TraB domain containing,
chr12	56565326	56568604	77	2.30508	2.30508	0.00997755	0.0237083	NM_010907	Nfkbia	nuclear factor of kappa light chain gene
chr7	86604350	86608942	77	2.30508	2.30508	0.00997755	0.0237083	NM_017462	Polg	polymerase (DNA directed), gamma
chr12	101300487	101304439	75	2.41509	2.41509	0.0099817	0.0237159	NM_008947	Psmc1	protease (prosome, macropain) 26S subunit,,protease (prosome, macropain) 26S subunit,,
chr1	134575594	134579096	75	2.41509	2.41509	0.0099817	0.0237159	NM_001160318	Nfasc	n/a
chr12	104640018	104643199	75	2.41509	2.41509	0.0099817	0.0237159	NM_001177841	Otub2	n/a

## Sheet: Prot 1Gy 5mC Down
chr	DMR start	DMR end	AvgDiff	AvgFC	absAvgFC	Pval	Qval	RefSeq Gene ID of closest TSS	GeneSymbol of closest TSS	GeneTitle of closest TSS
chr1	95916852	95920269	-157	-3.03896	3.03896	1.11022e-16	9.18794e-14	NM_173772	Neu4	sialidase 4
chr12	3109003	3111047	-4641	-1.16685	1.16685	1.11022e-16	9.18794e-14	NM_016676	Rab10	RAB10, member RAS oncogene family
chr12	13037821	13039963	-149	-3.81132	3.81132	1.11022e-16	9.18794e-14	NM_008709	Mycn	neuroblastoma myc-related oncogene 1,neuroblastoma myc-related oncogene 1,
chr12	57320292	57322336	-104	-7.93333	7.93333	1.11022e-16	9.18794e-14	NM_145442	Mbip	MAP3K12 binding inhibitory protein 1
chr12	75904390	75906434	-1130	-1.20386	1.20386	1.11022e-16	9.18794e-14	NM_172805	Kcnh5	potassium voltage-gated channel, subfamily H,
chr13	77577169	77579213	-928	-1.18597	1.18597	1.11022e-16	9.18794e-14	NM_001163419	Fam172a	n/a
chr16	40297383	40299427	-94	-14.4286	14.4286	1.11022e-16	9.18794e-14	NM_175548	Lsamp	limbic system-associated membrane protein,limbic system-associated membrane protein,
chr17	39983761	39985809	-3799	-1.09872	1.09872	1.11022e-16	9.18794e-14	NM_031190	Pgk2	phosphoglycerate kinase 2
chr17	47449243	47452737	-199	-2.44203	2.44203	1.11022e-16	9.18794e-14	NM_001146212	Mrps10	n/a
chr2	98501466	98503510	-84073	-1.12599	1.12599	1.11022e-16	9.18794e-14	NM_178725	Lrrc4c	leucine rich repeat containing 4C,leucine rich repeat containing 4C,leucine rich repeat containing 4C,
chr2	98506262	98508306	-321922	-1.21066	1.21066	1.11022e-16	9.18794e-14	NM_178725	Lrrc4c	leucine rich repeat containing 4C,leucine rich repeat containing 4C,leucine rich repeat containing 4C,
chr2	156262980	156265421	-155	-3.12329	3.12329	1.11022e-16	9.18794e-14	NM_013510	Epb4.1l1	erythrocyte protein band 4.1-like 1 isoform a,erythrocyte protein band 4.1-like 1 isoform a,
chr3	27666236	27668711	-154	-2.94937	2.94937	1.11022e-16	9.18794e-14	NM_173182	Fndc3b	FAD104,FAD104,
chr3	132537138	132539208	-122	-4.69697	4.69697	1.11022e-16	9.18794e-14	NM_033525	Npnt	nephronectin isoform a,nephronectin isoform a,
chr4	70038200	70040244	-1879	-1.20899	1.20899	1.11022e-16	9.18794e-14	NM_145990	Cdk5rap2	CDK5 regulatory subunit associated protein 2
chr4	132195486	132199024	-119	-5.76	5.76	1.11022e-16	9.18794e-14	NM_010166	Eya3	eyes absent 3 homolog isoform 2
chr4	140067615	140071062	-164	-3.18667	3.18667	1.11022e-16	9.18794e-14	NM_001112723	Arhgef10l	n/a
chr4	154457408	154459541	-107	-9.91667	9.91667	1.11022e-16	9.18794e-14	NM_026395	Rer1	RER1 homolog,RER1 homolog,
chr5	35781726	35785114	-130	-4.09524	4.09524	1.11022e-16	9.18794e-14	NM_010445	Hmx1	H6 homeo box 1
chr7	119865882	119868102	-144	-3.61818	3.61818	1.11022e-16	9.18794e-14	NM_001166585	Tead1	n/a
chr8	91668377	91670645	-139	-3.83673	3.83673	1.11022e-16	9.18794e-14	NM_021390	Sall1	sal-like 1,sal-like 1,
chr9	2999399	3003151	-19223	-1.21362	1.21362	1.11022e-16	9.18794e-14	NM_026303	Alkbh8	alkB, alkylation repair homolog 8,alkB, alkylation repair homolog 8,alkB, alkylation repair homolog 8,alkB, alkylation repair homolog 8,
chr9	3015062	3017106	-4260	-1.17665	1.17665	1.11022e-16	9.18794e-14	NM_026303	Alkbh8	alkB, alkylation repair homolog 8,alkB, alkylation repair homolog 8,alkB, alkylation repair homolog 8,alkB, alkylation repair homolog 8,
chr9	3017343	3019393	-4311	-1.21921	1.21921	1.11022e-16	9.18794e-14	NM_026303	Alkbh8	alkB, alkylation repair homolog 8,alkB, alkylation repair homolog 8,alkB, alkylation repair homolog 8,alkB, alkylation repair homolog 8,
chr9	3024473	3026564	-10441	-1.25843	1.25843	1.11022e-16	9.18794e-14	NM_026303	Alkbh8	alkB, alkylation repair homolog 8,alkB, alkylation repair homolog 8,alkB, alkylation repair homolog 8,alkB, alkylation repair homolog 8,
chr9	3029156	3031205	-3970	-1.25222	1.25222	1.11022e-16	9.18794e-14	NM_026303	Alkbh8	alkB, alkylation repair homolog 8,alkB, alkylation repair homolog 8,alkB, alkylation repair homolog 8,alkB, alkylation repair homolog 8,
chr9	3031352	3033400	-1764	-1.14546	1.14546	1.11022e-16	9.18794e-14	NM_026303	Alkbh8	alkB, alkylation repair homolog 8,alkB, alkylation repair homolog 8,alkB, alkylation repair homolog 8,alkB, alkylation repair homolog 8,
chr9	3034831	3036880	-9193	-1.2621	1.2621	1.11022e-16	9.18794e-14	NM_026303	Alkbh8	alkB, alkylation repair homolog 8,alkB, alkylation repair homolog 8,alkB, alkylation repair homolog 8,alkB, alkylation repair homolog 8,
chr9	35111966	35114010	-20684	-1.19759	1.19759	1.11022e-16	9.18794e-14	NM_028040	Rpusd4	RNA pseudouridylate synthase domain containing
chr13	42704234	42706866	-114	-5.22222	5.22222	2.22045e-16	1.73225e-13	NM_198419	Phactr1	phosphatase and actin regulator 1 isoform 1,phosphatase and actin regulator 1 isoform 1,
chr13	98713573	98715812	-178	-2.424	2.424	2.22045e-16	1.73225e-13	NM_012026	Rgnef	Rho-guanine nucleotide exchange factor,Rho-guanine nucleotide exchange factor,Rho-guanine nucleotide exchange factor,
chr3	7368526	7370570	-112	-5.30769	5.30769	3.33067e-16	2.4575e-13	NM_008862	Pkia	protein kinase inhibitor, alpha
chr17	66052547	66054884	-145	-3.04225	3.04225	4.44089e-16	3.12601e-13	NM_001146002	Txndc2	n/a
chr18	32617547	32623039	-163	-2.63	2.63	4.44089e-16	3.12601e-13	NM_001083334	Bin1	bridging integrator 1 isoform 2,bridging integrator 1 isoform 2,
chr2	4871350	4875434	-143	-3.13433	3.13433	4.44089e-16	3.12601e-13	NM_001113558	Ucma	n/a
chr18	84271327	84273377	-131	-3.67347	3.67347	5.55111e-16	3.73576e-13	NM_146090	Zadh2	zinc binding alcohol dehydrogenase, domain
chr9	61713727	61716649	-160	-2.64948	2.64948	5.55111e-16	3.73576e-13	NM_018853	Rplp1	ribosomal protein, large, P1
chr1	43797770	43799880	-107	-5.86364	5.86364	6.66134e-16	4.29415e-13	NM_024283	1500015O10Rik	esophageal cancer related gene 4 protein
chr7	48056855	48059760	-106	-6.04762	6.04762	6.66134e-16	4.29415e-13	NM_021387	Vstm2b	V-set and transmembrane domain containing 2B
chr12	93033727	93036402	-105	-6	6	9.99201e-16	5.8167e-13	NM_175367	Ston2	stonin 2
chr1	194423151	194426804	-120	-4.07692	4.07692	1.11022e-15	6.26066e-13	NM_144881	Hhat	hedgehog acyltransferase,hedgehog acyltransferase,
chr6	97657020	97659533	-130	-3.5	3.5	1.22125e-15	6.67767e-13	NM_145148	Frmd4b	GRP1-binding protein GRSP1,GRP1-binding protein GRSP1,GRP1-binding protein GRSP1,GRP1-binding protein GRSP1,
chr3	121035864	121038392	-128	-3.61224	3.61224	1.44329e-15	7.61966e-13	NM_024178	Alg14	asparagine-linked glycosylation 14 homolog
chr4	3016724	3018769	-673	-1.21908	1.21908	1.44329e-15	7.61966e-13	NM_001167534	Vmn1r2	n/a
chr7	80483387	80485723	-139	-2.98571	2.98571	2.33147e-15	1.10839e-12	NM_177740	Rgma	RGM domain family, member A
chr5	73889815	73891975	-121	-3.88095	3.88095	2.44249e-15	1.1474e-12	NM_178896	Dcun1d4	DCN1, defective in cullin neddylation 1, domain,DCN1, defective in cullin neddylation 1, domain,
chr14	122295765	122300699	-134	-3.19672	3.19672	2.55351e-15	1.1855e-12	NM_182806	Gpr18	G protein-coupled receptor 18
chr15	11389727	11392213	-111	-4.58065	4.58065	2.66454e-15	1.22272e-12	NM_033074	Tars	threonyl-tRNA synthetase
chr3	108220771	108222851	-102	-5.85714	5.85714	2.77556e-15	1.25909e-12	NM_001004177	Celsr2	cadherin EGF LAG seven-pass G-type receptor 2,cadherin EGF LAG seven-pass G-type receptor 2,
chr15	55405432	55409602	-117	-4	4	3.10862e-15	1.38203e-12	NM_001168250	Mtbp	n/a
chr5	132453124	132455193	-99	-6.21053	6.21053	3.33067e-15	1.46129e-12	NM_177047	Auts2	autism susceptibility candidate 2,autism susceptibility candidate 2,
chr3	65953222	65955266	-112	-4.39394	4.39394	3.77476e-15	1.61374e-12	NM_028357	Veph1	VEPH isoform B
chr7	140281655	140283727	-104	-5.16	5.16	3.88578e-15	1.65064e-12	NM_009980	Ctbp2	C-terminal binding protein 2,C-terminal binding protein 2,
chr9	49231771	49234027	-131	-3.22034	3.22034	3.9968e-15	1.68708e-12	NM_172922	Ankk1	ankyrin repeat and kinase domain containing 1
chr17	64760058	64762135	-111	-4.36364	4.36364	5.21805e-15	2.09683e-12	NM_001025309	Pja2	ring finger protein 131 isoform a,ring finger protein 131 isoform a,
chr18	63189195	63193013	-145	-2.72619	2.72619	5.55112e-15	2.20292e-12	NM_028017	Napg	N-ethylmaleimide sensitive fusion protein
chr1	194623669	194629155	-166	-2.33871	2.33871	5.9952e-15	2.34033e-12	NM_144881	Hhat	hedgehog acyltransferase,hedgehog acyltransferase,
chr17	29462210	29465287	-135	-3.04545	3.04545	6.21725e-15	2.40736e-12	NM_023734	Pi16	protease inhibitor 16
chr19	55296024	55299237	-129	-3.22414	3.22414	6.77236e-15	2.5703e-12	NM_001081076	Gucy2g	guanylate cyclase 2g,guanylate cyclase 2g,
chr9	121218503	121221552	-129	-3.22414	3.22414	6.77236e-15	2.5703e-12	NM_177589	Ulk4	n/a
chr7	13510017	13513068	-140	-2.89189	2.89189	6.88338e-15	2.60212e-12	NM_029809	2310014L17Rik	hypothetical protein LOC381845
chr6	146579703	146581969	-110	-4.33333	4.33333	7.32747e-15	2.73621e-12	NM_026281	Tm7sf3	transmembrane 7 superfamily member 3
chr5	147144033	147146098	-127	-3.30909	3.30909	7.77156e-15	2.86708e-12	NM_145155	Wasf3	WAS protein family, member 3
chr6	38621438	38628524	-216	-1.864	1.864	8.10463e-15	2.9685e-12	NM_001101507	Clec2l	n/a
chr3	148703362	148709726	-172	-2.23741	2.23741	9.54792e-15	3.40614e-12	NM_001081298	Lphn2	latrophilin 2,latrophilin 2,latrophilin 2,
chr2	38320928	38327096	-164	-2.35537	2.35537	9.88098e-15	3.50454e-12	NM_021606	Nek6	NIMA (never in mitosis gene a)-related expressed,NIMA (never in mitosis gene a)-related expressed,
chr2	124489305	124491913	-156	-2.45794	2.45794	1.17684e-14	4.04132e-12	NM_199239	Sema6d	sema domain, transmembrane domain (TM), and
chr7	146158008	146160081	-100	-5.16667	5.16667	1.21014e-14	4.13253e-12	NM_028708	Jakmip3	n/a
chr16	7793688	7795799	-91	-7.5	7.5	1.25455e-14	4.25256e-12	NM_029070	Tmem114	hypothetical protein LOC74720
chr14	119022084	119025595	-166	-2.29688	2.29688	1.27676e-14	4.31192e-12	NM_001163675	Abcc4	n/a
chr9	11484669	11486713	-96	-6.05263	6.05263	1.33227e-14	4.45841e-12	NM_001170787	Cntn5	n/a
chr5	92198494	92201514	-111	-4.17143	4.17143	1.38778e-14	4.60226e-12	NM_026557	Rchy1	androgen receptor N-terminal-interacting
chr15	73386271	73389016	-145	-2.61111	2.61111	1.5099e-14	4.90978e-12	NM_001168255	Slc45a4	n/a
chr6	97210750	97213764	-98	-5.66667	5.66667	1.53211e-14	4.96441e-12	NM_001081157	Lmod3	leiomodin 3 (fetal)
chr2	178644390	178647264	-111	-4	4	1.59872e-14	5.12601e-12	NM_198656	Cdh26	cadherin-like 26,cadherin-like 26,
chr5	73007905	73010859	-111	-3.92105	3.92105	1.84297e-14	5.77067e-12	NM_007723	Cnga1	cyclic nucleotide gated channel alpha 1
chr17	8072629	8076343	-138	-2.76923	2.76923	1.86517e-14	5.82778e-12	NM_145968	Tagap	T-cell activation Rho GTPase-activating protein,T-cell activation Rho GTPase-activating protein,
chr13	81846594	81848748	-125	-3.19298	3.19298	2.08722e-14	6.40062e-12	NM_001081176	Polr3g	polymerase (RNA) III (DNA directed) polypeptide,polymerase (RNA) III (DNA directed) polypeptide,
chr11	103673031	103675935	-163	-2.29365	2.29365	2.10942e-14	6.45673e-12	NM_009521	Wnt3	wingless-related MMTV integration site 3
chr14	59850764	59853776	-130	-2.9697	2.9697	2.67564e-14	7.825e-12	NM_001164329	Gm6904	n/a
chr7	96657853	96659938	-121	-3.32692	3.32692	2.73115e-14	7.95333e-12	NM_029614	Prss23	protease, serine, 23,protease, serine, 23,
chr12	83028281	83030366	-116	-3.57778	3.57778	2.80886e-14	8.13117e-12	NM_018814	Pcnx	pecanex homolog,pecanex homolog,pecanex homolog,
chr9	117309786	117312031	-96	-5.57143	5.57143	3.06422e-14	8.70094e-12	NM_001172124	Rbms3	n/a
chr13	57634597	57637037	-104	-4.58621	4.58621	3.20854e-14	9.01346e-12	NM_001166463	Spock1	n/a
chr7	28439364	28442153	-157	-2.34188	2.34188	3.5083e-14	9.71257e-12	NM_028417	Ttc9b	tetratricopeptide repeat domain 9B
chr4	40510810	40512911	-102	-4.64286	4.64286	3.75255e-14	1.02674e-11	NM_001166009	Tmem215	n/a
chr8	66358698	66360826	-108	-3.91892	3.91892	4.22995e-14	1.13152e-11	NM_009390	Tll1	tolloid-like,tolloid-like,
chr1	152342110	152344154	-101	-4.74074	4.74074	4.36318e-14	1.15994e-11	NM_021400	Prg4	n/a
chr12	41496290	41498451	-107	-4.14706	4.14706	4.38538e-14	1.16464e-11	NM_053122	Immp2l	inner mitochondrial membrane peptidase 2-like,inner mitochondrial membrane peptidase 2-like,
chr2	165291544	165295253	-142	-2.57778	2.57778	4.4742e-14	1.18335e-11	NM_054055	Slc13a3	solute carrier family 13 (sodium-dependent
chr9	78156001	78158051	-103	-4.55172	4.55172	4.4742e-14	1.18335e-11	NM_001111286	Omt2a	n/a
chr12	99471511	99473574	-128	-2.96923	2.96923	4.52971e-14	1.19496e-11	NM_008079	Galc	galactosylceramidase
chr6	51484853	51487652	-128	-2.96923	2.96923	4.52971e-14	1.19496e-11	NM_001127348	Snx10	n/a
chr9	97964483	97968537	-139	-2.69512	2.69512	4.9849e-14	1.28801e-11	NM_022319	Clstn2	calsyntenin 2,calsyntenin 2,
chr19	24314938	24319499	-145	-2.49485	2.49485	5.06262e-14	1.30351e-11	NM_011597	Tjp2	tight junction protein 2,tight junction protein 2,
chr9	118597747	118600793	-167	-2.1844	2.1844	5.11813e-14	1.31452e-11	NM_001113514	Itga9	n/a
chr3	41907809	41910102	-96	-5.36364	5.36364	5.39568e-14	1.36875e-11	NM_027271	D3Ertd751e	hypothetical protein LOC73852 isoform b,hypothetical protein LOC73852 isoform b,hypothetical protein LOC73852 isoform b,
chr9	20369864	20372022	-107	-3.89189	3.89189	5.82867e-14	1.45073e-11	NM_172919	Zfp846	hypothetical protein LOC244721,hypothetical protein LOC244721,
chr2	129892863	129894907	-82	-10.1111	10.1111	5.89528e-14	1.46307e-11	NM_001033197	AU015228	hypothetical protein LOC99169
chr18	52890605	52892715	-100	-4.7037	4.7037	6.10623e-14	1.50481e-11	NM_026408	Sncaip	synuclein, alpha interacting protein,synuclein, alpha interacting protein,synuclein, alpha interacting protein,synuclein, alpha interacting protein,synuclein, alpha interacting protein,
chr8	73270637	73274263	-144	-2.48454	2.48454	6.60583e-14	1.60228e-11	NM_009001	Rab3a	RAB3A, member RAS oncogene family,RAB3A, member RAS oncogene family,RAB3A, member RAS oncogene family,
chr13	39997620	40004251	-169	-2.12667	2.12667	7.4607e-14	1.76213e-11	NM_172143	Ofcc1	n/a
chr10	75375768	75380496	-140	-2.59091	2.59091	7.51621e-14	1.77222e-11	NM_001161853	Smarcb1	n/a
chr4	40583069	40585217	-95	-5.31818	5.31818	7.59393e-14	1.78629e-11	NM_025545	Aptx	aprataxin isoform a
chr12	107143228	107147149	-141	-2.54945	2.54945	7.86038e-14	1.83402e-11	NM_011705	Vrk1	vaccinia related kinase 1 isoform a
chr10	56413365	56415654	-84	-8	8	8.18234e-14	1.89327e-11	NM_010288	Gja1	gap junction membrane channel protein alpha 1,gap junction membrane channel protein alpha 1,gap junction membrane channel protein alpha 1,gap junction membrane channel protein alpha 1,gap junction membrane channel protein alpha 1,gap junction membrane channel protein alpha 1,gap junction membrane channel protein alpha 1,
chr7	31567777	31570301	-117	-3.29412	3.29412	8.471e-14	1.94617e-11	NM_001033131	Krtdap	keratinocyte differentiation associated protein,keratinocyte differentiation associated protein,
chr17	75396227	75398904	-94	-5.47619	5.47619	8.59313e-14	1.96833e-11	NM_019919	Ltbp1	latent transforming growth factor beta binding
chr10	62592466	62594724	-88	-6.86667	6.86667	9.91429e-14	2.19985e-11	NM_016864	Atoh7	atonal homolog 7
chr4	49638104	49640269	-101	-4.25806	4.25806	1.02252e-13	2.2525e-11	NM_182999	Rnf20	ring finger protein 20,ring finger protein 20,
chr2	119094269	119096550	-125	-2.92308	2.92308	1.08136e-13	2.36046e-11	NM_145530	Rhov	ras homolog gene family, member V
chr2	125373285	125375391	-89	-5.94444	5.94444	1.18905e-13	2.55306e-11	NM_007993	Fbn1	fibrillin 1
chr5	105783318	105785362	-93	-5.42857	5.42857	1.21125e-13	2.59199e-11	NM_001039647	Gbp11	hypothetical protein LOC634650
chr15	74535585	74538409	-138	-2.58621	2.58621	1.26343e-13	2.68245e-11	NM_008415	Jrk	jerky
chr10	81083760	81090516	-183	-1.9734	1.9734	1.34337e-13	2.8183e-11	NM_001163430	Sirt6	n/a
chr4	129527985	129530029	-87	-6.8	6.8	1.41109e-13	2.93091e-11	NM_001164745	Ptp4a2	n/a
chr18	66720492	66723215	-99	-4.53571	4.53571	1.41998e-13	2.94551e-11	NM_021451	Pmaip1	phorbol-12-myristate-13-acetate-induced protein
chr4	127534862	127538356	-135	-2.64634	2.64634	1.49769e-13	3.07166e-11	NM_001134733	CK137956	n/a
chr15	101305717	101308990	-129	-2.76712	2.76712	1.50768e-13	3.08768e-11	NM_010667	Krt86	keratin complex 2, basic, gene 10
chr4	131172817	131175625	-119	-3.16364	3.16364	1.5743e-13	3.19326e-11	NM_011214	Ptpru	protein tyrosine phosphatase, receptor type, U,protein tyrosine phosphatase, receptor type, U,
chr4	46088355	46092791	-126	-2.8806	2.8806	1.60205e-13	3.23666e-11	NM_021883	Tmod1	tropomodulin 1
chr7	4615576	4617759	-122	-3	3	1.62981e-13	3.27972e-11	NM_172894	Saps1	SAPS domain family, member 1
chr16	95823833	95825877	-119	-3.05172	3.05172	1.80855e-13	3.57546e-11	NM_133659	Erg	avian erythroblastosis virus E-26 (v-ets),avian erythroblastosis virus E-26 (v-ets),avian erythroblastosis virus E-26 (v-ets),avian erythroblastosis virus E-26 (v-ets),avian erythroblastosis virus E-26 (v-ets),
chr1	74669096	74671383	-116	-3.18868	3.18868	1.82854e-13	3.60816e-11	NM_175031	Stk36	serine/threonine kinase 36,serine/threonine kinase 36,serine/threonine kinase 36,serine/threonine kinase 36,
chr4	150833005	150844115	-215	-1.73883	1.73883	1.86851e-13	3.67321e-11	NM_001081557	Camta1	n/a
chr5	134731834	134734210	-124	-2.90769	2.90769	1.92846e-13	3.76986e-11	NM_010876	Ncf1	neutrophil cytosolic factor 1,neutrophil cytosolic factor 1,
chr8	119830393	119832909	-114	-3.32653	3.32653	1.93623e-13	3.78231e-11	NM_028941	4933407C03Rik	n/a
chr7	143894874	143897855	-117	-3.16667	3.16667	1.97176e-13	3.83899e-11	NM_008598	Mgmt	O-6-methylguanine-DNA methyltransferase
chr9	30971040	30973091	-104	-3.73684	3.73684	2.38698e-13	4.53168e-11	NM_011176	St14	suppression of tumorigenicity 14 (colon
chr10	40719890	40722068	-126	-2.77465	2.77465	2.44138e-13	4.62093e-11	NM_199058	Gpr6	G protein-coupled receptor 6
chr7	46714299	46716343	-79	-9.77778	9.77778	2.51799e-13	4.74571e-11	NM_177890	Gm5114	hypothetical protein LOC330513
chr7	115697172	115699216	-89	-5.45	5.45	2.71561e-13	5.06275e-11	NM_001011527	Olfr503	olfactory receptor 503
chr9	117869536	117875070	-134	-2.57647	2.57647	2.71894e-13	5.06803e-11	NM_013727	Azi2	5-azacytidine induced 2 isoform a
chr2	155388344	155390459	-117	-3.12727	3.12727	2.85438e-13	5.28131e-11	NM_008180	Gss	glutathione synthetase,glutathione synthetase,
chr17	47327553	47331392	-148	-2.30973	2.30973	3.41838e-13	6.13811e-11	NM_172622	Trerf1	transcriptional regulating factor 1 isoform 2,transcriptional regulating factor 1 isoform 2,transcriptional regulating factor 1 isoform 2,transcriptional regulating factor 1 isoform 2,transcriptional regulating factor 1 isoform 2,
chr6	113826402	113829497	-109	-3.36957	3.36957	3.7037e-13	6.55433e-11	NM_001036684	Atp2b2	plasma membrane calcium ATPase 2 isoform 2
chr9	60229392	60233631	-135	-2.55172	2.55172	3.71703e-13	6.57347e-11	NM_001040426	Thsd4	thrombospondin, type I, domain containing 4
chr5	151014191	151016314	-96	-4.42857	4.42857	3.83693e-13	6.74459e-11	NM_172887	Fry	n/a
chr2	178559673	178562227	-112	-3.19608	3.19608	3.85469e-13	6.76976e-11	NM_198656	Cdh26	cadherin-like 26,cadherin-like 26,
chr1	152517625	152519669	-84	-6.6	6.6	4.06231e-13	7.06601e-11	NM_021400	Prg4	n/a
chr11	116527553	116531758	-131	-2.61728	2.61728	4.35318e-13	7.48501e-11	NM_001163318	Gm11744	n/a
chr5	150536425	150540908	-146	-2.30357	2.30357	4.40425e-13	7.55758e-11	NM_001081204	B3galtl	beta 1,3-galactosyltransferase-like
chr7	82774959	82778374	-97	-4.34483	4.34483	4.51195e-13	7.70967e-11	NM_029332	Akap13	n/a
chr11	109243839	109248055	-126	-2.72603	2.72603	4.63074e-13	7.87594e-11	NM_010303	Gna13	guanine nucleotide binding protein, alpha 13,guanine nucleotide binding protein, alpha 13,
chr1	119779790	119781834	-81	-7.23077	7.23077	4.67182e-13	7.93308e-11	NM_011650	Tsn	translin
chr3	16018824	16021019	-101	-3.88571	3.88571	4.82725e-13	8.14764e-11	NM_172677	Ythdf3	YTH domain family 3,YTH domain family 3,
chr8	37099875	37103373	-115	-3.09091	3.09091	5.16476e-13	8.60474e-11	NM_172911	D8Ertd82e	hypothetical protein LOC244418
chr9	24528828	24533259	-115	-3.09091	3.09091	5.16476e-13	8.60474e-11	NM_001166207	Dpy19l2	n/a
chr8	108045409	108050336	-152	-2.20635	2.20635	5.24136e-13	8.70685e-11	NM_008289	Hsd11b2	hydroxysteroid 11-beta dehydrogenase 2,hydroxysteroid 11-beta dehydrogenase 2,
chr5	123097201	123100078	-129	-2.6125	2.6125	5.57332e-13	9.14453e-11	NM_001038839	P2rx7	purinergic receptor P2X7 isoform c
chr6	113517285	113519900	-112	-3.15385	3.15385	5.62439e-13	9.21104e-11	NM_027633	4931417G12Rik	hypothetical protein LOC70979
chr8	120357388	120359731	-144	-2.2973	2.2973	5.67324e-13	9.27442e-11	NM_026758	Mphosph6	M phase phosphoprotein 6
chr2	135286462	135288620	-83	-6.53333	6.53333	5.77427e-13	9.40479e-11	NM_013829	Plcb4	phospholipase C beta 4,phospholipase C beta 4,phospholipase C beta 4,
chr3	109056830	109061003	-113	-3.13208	3.13208	6.05072e-13	9.76798e-11	NM_020505	Vav3	vav 3 oncogene isoform 1,vav 3 oncogene isoform 1,
chr17	25836058	25838452	-86	-5.52632	5.52632	6.07403e-13	9.79831e-11	NM_022422	Gng13	guanine nucleotide binding protein 13, gamma
chr1	152456166	152458366	-97	-4.03125	4.03125	6.10512e-13	9.83869e-11	NM_021400	Prg4	n/a
chr11	116002072	116006054	-164	-2.03797	2.03797	6.59028e-13	1.04587e-10	NM_024177	Mrpl38	mitochondrial ribosomal protein L38
chr8	123863810	123866382	-163	-2.05844	2.05844	7.06768e-13	1.10505e-10	NM_029597	1700018B08Rik	hypothetical protein LOC76405
chr5	110909753	110912024	-114	-3	3	7.40075e-13	1.14532e-10	NM_001142642	Fbrsl1	n/a
chr17	64265327	64267727	-84	-6.25	6.25	7.49512e-13	1.15658e-10	NM_008000	Fert2	fer (fms/fps related) protein kinase, testis
chr2	45235522	45238152	-100	-3.7027	3.7027	7.52842e-13	1.16054e-10	NM_015753	Zeb2	zinc finger homeobox 1b isoform 2,zinc finger homeobox 1b isoform 2,zinc finger homeobox 1b isoform 2,
chr2	173507449	173516667	-197	-1.78175	1.78175	7.7538e-13	1.18712e-10	NM_024436	Rab22a	RAB22A, member RAS oncogene family
chr15	53806554	53808598	-82	-6.46667	6.46667	8.20677e-13	1.24212e-10	NM_177225	Samd12	sterile alpha motif domain containing 12
chr2	30744142	30746913	-101	-3.65789	3.65789	8.48099e-13	1.27481e-10	NM_022415	Ptges	prostaglandin E synthase
chr2	158694449	158697338	-150	-2.2	2.2	8.61422e-13	1.29053e-10	NM_145742	Dhx35	DEAH (Asp-Glu-Ala-His) box polypeptide 35
chr4	36674786	36677524	-91	-4.64	4.64	8.61422e-13	1.29053e-10	NM_001166000	Lingo2	n/a
chr14	26054984	26058523	-148	-2.22314	2.22314	8.87734e-13	1.32127e-10	NM_183208	Zmiz1	zinc finger, MIZ-type containing 1,zinc finger, MIZ-type containing 1,zinc finger, MIZ-type containing 1,zinc finger, MIZ-type containing 1,
chr11	2999921	3002899	-569	-1.20661	1.20661	9.00502e-13	1.33604e-10	NM_030207	Sfi1	Sfi1 homolog, spindle assembly associated,Sfi1 homolog, spindle assembly associated,
chr15	100845351	100848540	-146	-2.23729	2.23729	9.09606e-13	1.34652e-10	NM_011323	Scn8a	n/a
chr17	78398538	78400582	-79	-7.07692	7.07692	9.51794e-13	1.39446e-10	NM_015800	Crim1	cysteine rich transmembrane BMP regulator 1
chr8	120655768	120660699	-154	-2.14074	2.14074	9.68448e-13	1.4147e-10	NM_019707	Cdh13	cadherin 13,cadherin 13,cadherin 13,
chr19	6452344	6459360	-184	-1.85185	1.85185	9.78884e-13	1.42732e-10	NM_020253	Nrxn2	neurexin II,neurexin II,neurexin II,
chr1	122572721	122575369	-108	-3.25	3.25	1.09834e-12	1.57082e-10	NM_010133	En1	engrailed 1
chr14	12505888	12509641	-108	-3.25	3.25	1.09834e-12	1.57082e-10	NM_008981	Ptprg	protein tyrosine phosphatase, receptor type, G,protein tyrosine phosphatase, receptor type, G,
chr13	45748768	45750947	-125	-2.66667	2.66667	1.13587e-12	1.61476e-10	NM_025508	Gmpr	guanosine monophosphate reductase
chr6	8590952	8593495	-105	-3.33333	3.33333	1.15219e-12	1.63371e-10	NM_133236	Glcci1	glucocorticoid induced transcript 1 isoform 1,glucocorticoid induced transcript 1 isoform 1,glucocorticoid induced transcript 1 isoform 1,glucocorticoid induced transcript 1 isoform 1,
chr4	87922483	87924749	-109	-3.22449	3.22449	1.18849e-12	1.67551e-10	NM_025760	Ptplad2	protein tyrosine phosphatase-like A domain
chr16	63490715	63492935	-90	-4.6	4.6	1.20393e-12	1.69314e-10	NM_010140	Epha3	Eph receptor A3,Eph receptor A3,
chr4	34494856	34496951	-94	-4.24138	4.24138	1.20648e-12	1.69605e-10	NM_001007589	Akirin2	hypothetical protein LOC433693
chr6	93856510	93858984	-121	-2.77941	2.77941	1.22302e-12	1.71483e-10	NM_001083321	Magi1	membrane associated guanylate kinase, WW and PDZ
chr14	58741264	58743311	-80	-6.71429	6.71429	1.26577e-12	1.76291e-10	NM_013518	Fgf9	fibroblast growth factor 9,fibroblast growth factor 9,
chr17	8622988	8625183	-87	-5.14286	5.14286	1.32516e-12	1.82866e-10	NM_009309	T	brachyury
chr8	63745287	63747403	-128	-2.52381	2.52381	1.34281e-12	1.84797e-10	NM_021506	Sh3rf1	SH3 multiple domains 2,SH3 multiple domains 2,
chr4	125070379	125072491	-110	-3.07547	3.07547	1.47571e-12	1.99821e-10	NM_001081097	Grik3	glutamate receptor 7
chr4	103410660	103413205	-118	-2.78788	2.78788	1.49558e-12	2.02026e-10	NM_025909	Oma1	OMA1 homolog, zinc metallopeptidase
chr5	121612699	121617973	-137	-2.35644	2.35644	1.56031e-12	2.09136e-10	NM_011202	Ptpn11	protein tyrosine phosphatase, non-receptor type,protein tyrosine phosphatase, non-receptor type,protein tyrosine phosphatase, non-receptor type,
chr13	38712521	38715304	-102	-3.4878	3.4878	1.60394e-12	2.13866e-10	NM_139063	Muted	muted
chr5	39613845	39616578	-87	-4.95455	4.95455	1.61982e-12	2.15575e-10	NM_013748	Clnk	cytokine-dependent hematopoietic cell linker
chr17	29327324	29329653	-93	-4.2069	4.2069	1.673e-12	2.21254e-10	NM_153166	Cpne5	copine V,copine V,
chr2	159828827	159832369	-105	-3.28261	3.28261	1.70663e-12	2.24809e-10	NM_001033411	Gm826	hypothetical protein LOC329554
chr18	24881937	24884031	-112	-2.96491	2.96491	1.78224e-12	2.32697e-10	NM_175276	Fhod3	formin homology 2 domain containing 3,formin homology 2 domain containing 3,
chr7	70925514	70927668	-106	-3.25532	3.25532	1.85452e-12	2.4011e-10	NM_021366	Klf13	Kruppel-like factor 13
chr4	126803056	126807188	-122	-2.64865	2.64865	1.91314e-12	2.46057e-10	NM_001099319	Gm12942	hypothetical protein LOC100039968
chr14	90298804	90301296	-90	-4.46154	4.46154	2.00173e-12	2.54897e-10	NM_178685	Pcdh20	protocadherin 20
chr7	89919304	89921492	-211	-1.67412	1.67412	2.17359e-12	2.73308e-10	NM_175366	Mex3b	n/a
chr10	65159102	65161146	-87	-4.95455	4.95455	2.27085e-12	2.83658e-10	NM_178606	Reep3	receptor accessory protein 3
chr14	11035933	11038642	-88	-4.52	4.52	2.34845e-12	2.9182e-10	NM_010210	Fhit	fragile histidine triad,fragile histidine triad,
chr8	124320902	124324340	-152	-2.09353	2.09353	2.34968e-12	2.91947e-10	NM_145605	Klhdc4	kelch domain containing 4
chr18	64415270	64418900	-116	-2.78462	2.78462	2.52609e-12	3.10508e-10	NM_009182	St8sia3	ST8 alpha-N-acetyl-neuraminide,ST8 alpha-N-acetyl-neuraminide,
chr12	70854904	70857967	-122	-2.62667	2.62667	2.58704e-12	3.16831e-10	NM_026536	Atp5s	ATP synthase, H+ transporting, mitochondrial F0,ATP synthase, H+ transporting, mitochondrial F0,
chr8	49462772	49465684	-91	-4.25	4.25	2.76468e-12	3.35419e-10	NM_001161515	Dctd	n/a
chr13	48337158	48339876	-118	-2.73529	2.73529	2.8364e-12	3.42863e-10	NM_031166	Id4	inhibitor of DNA binding 4
chr2	68118803	68121306	-109	-3.01852	3.01852	2.83862e-12	3.43093e-10	NM_020283	B3galt1	UDP-Gal:betaGlcNAc beta,UDP-Gal:betaGlcNAc beta,
chr6	146562195	146566982	-171	-1.89062	1.89062	3.07165e-12	3.66904e-10	NM_026281	Tm7sf3	transmembrane 7 superfamily member 3
chr4	151861716	151864359	-142	-2.20339	2.20339	3.09808e-12	3.69568e-10	NM_153424	Nphp4	nephrocystin 4
chr8	129882408	129885889	-119	-2.65278	2.65278	3.12972e-12	3.7275e-10	NM_001013580	Pard3	partitioning-defective protein 3 homolog isoform,partitioning-defective protein 3 homolog isoform,
chr7	142964086	142968585	-141	-2.23684	2.23684	3.18723e-12	3.78507e-10	NM_001081117	Mki67	n/a
chr8	34954037	34956632	-110	-2.92982	2.92982	3.19211e-12	3.78994e-10	NM_001042674	Rbpms	RNA binding protein gene with multiple splicing
chr17	43251074	43253797	-120	-2.64384	2.64384	3.22264e-12	3.82035e-10	NM_178589	Tnfrsf21	tumor necrosis factor receptor superfamily,,tumor necrosis factor receptor superfamily,,
chr4	97449010	97451172	-98	-3.51282	3.51282	3.32345e-12	3.92012e-10	NM_001122953	Nfia	n/a
chr10	116842714	116844822	-104	-3.21277	3.21277	3.39173e-12	3.98712e-10	NM_001013391	Cpsf6	cleavage and polyadenylation specific factor 6,cleavage and polyadenylation specific factor 6,cleavage and polyadenylation specific factor 6,
chr5	4163251	4165295	-82	-5.31579	5.31579	3.39861e-12	3.99385e-10	NM_001042670	Gm9897	mitochondrial transcription termination
chr12	30384141	30386395	-108	-3.03774	3.03774	3.57869e-12	4.16829e-10	NM_001093776	Myt1l	myelin transcription factor 1-like isoform 2
chr19	25108784	25110981	-101	-3.29545	3.29545	3.58202e-12	4.17149e-10	NM_028785	Dock8	dedicator of cytokinesis 8
chr1	92598751	92604819	-123	-2.5375	2.5375	3.71247e-12	4.29591e-10	NM_133805	Cops8	COP9 signalosome subunit 8
chr17	34436596	34439726	-112	-2.86667	2.86667	3.73124e-12	4.31367e-10	NM_010382	H2-Eb1	histocompatibility 2, class II antigen E beta
chr17	68221551	68225145	-150	-2.07914	2.07914	3.74079e-12	4.3227e-10	NM_172964	Arhgap28	Rho GTPase activating protein 28,Rho GTPase activating protein 28,
chr7	136004099	136006187	-85	-4.54167	4.54167	3.83271e-12	4.40919e-10	NM_001029982	Sec23ip	Sec23 interacting protein
chr9	109001513	109004103	-117	-2.67143	2.67143	3.87723e-12	4.4508e-10	NM_172775	Plxnb1	plexin B1
chr5	75250645	75254331	-118	-2.66197	2.66197	4.00191e-12	4.56638e-10	NM_001159577	Lnx1	n/a
chr4	80969926	80973894	-113	-2.82258	2.82258	4.09006e-12	4.64726e-10	NM_010820	Mpdz	multiple PDZ domain protein,multiple PDZ domain protein,
chr16	92083026	92085137	-74	-7.16667	7.16667	4.19687e-12	4.74435e-10	NM_080456	Mrps6	mitochondrial ribosomal protein S6
chr9	32393821	32396620	-113	-2.76562	2.76562	4.26759e-12	4.8081e-10	NM_008026	Fli1	Friend leukemia integration 1
chr10	90001949	90005123	-91	-4.13793	4.13793	4.446e-12	4.97275e-10	NM_001177397	Anks1b	n/a
chr17	15026248	15028651	-95	-3.71429	3.71429	4.47531e-12	5.00001e-10	NM_175173	Wdr27	WD repeat domain 27,WD repeat domain 27,
chr9	75470950	75473162	-110	-2.86441	2.86441	4.7351e-12	5.23894e-10	NM_027309	Lysmd2	LysM, putative peptidoglycan-binding, domain
chr12	53921308	53923579	-95	-3.56757	3.56757	5.01321e-12	5.48964e-10	NM_198111	Akap6	A kinase (PRKA) anchor protein 6
chr1	157924479	157927280	-124	-2.5122	2.5122	5.02021e-12	5.49588e-10	NM_001160181	Tor1aip2	n/a
chr17	56736521	56738696	-96	-3.52632	3.52632	5.58598e-12	6.00156e-10	NM_153152	2410015M20Rik	hypothetical protein LOC224904
chr7	146905418	146907608	-96	-3.52632	3.52632	5.58598e-12	6.00156e-10	NM_177469	Gpr123	G protein-coupled receptor 123
chr10	80105313	80109211	-157	-1.98125	1.98125	5.89928e-12	6.28863e-10	NM_145361	Btbd2	n/a
chr19	41532311	41534383	-79	-5.9375	5.9375	6.05593e-12	6.43049e-10	NM_031376	Pik3ap1	phosphoinositide-3-kinase adaptor protein 1,phosphoinositide-3-kinase adaptor protein 1,
chr10	119283555	119285631	-85	-4.4	4.4	6.37501e-12	6.71605e-10	NM_130891	Grip1	glutamate receptor interacting protein 1 isoform,glutamate receptor interacting protein 1 isoform,glutamate receptor interacting protein 1 isoform,glutamate receptor interacting protein 1 isoform,
chr9	57642992	57645834	-122	-2.50617	2.50617	6.45006e-12	6.78257e-10	NM_007713	Clk3	CDC-like kinase 3,CDC-like kinase 3,
chr16	58462947	58470084	-138	-2.17949	2.17949	6.49303e-12	6.82054e-10	NM_018784	St3gal6	alpha2,3-sialyltransferase VI,alpha2,3-sialyltransferase VI,alpha2,3-sialyltransferase VI,
chr11	87825931	87830613	-136	-2.22523	2.22523	6.83065e-12	7.12399e-10	NM_001168471	Dynll2	n/a
chr3	41230973	41238151	-144	-2.09924	2.09924	6.84952e-12	7.14083e-10	NM_001130184	Phf17	n/a
chr11	69694956	69701375	-163	-1.91573	1.91573	7.08666e-12	7.35123e-10	NM_153143	Kctd11	potassium channel tetramerisation domain
chr4	107007458	107010634	-128	-2.3617	2.3617	7.12741e-12	7.38717e-10	NM_145550	Yipf1	Yip1 domain family, member 1
chr6	108147121	108149270	-93	-3.73529	3.73529	7.49645e-12	7.7099e-10	NM_145937	Sumf1	sulfatase modifying factor 1 precursor
chr1	178546305	178548501	-74	-6.69231	6.69231	7.99483e-12	8.13795e-10	NM_001099637	Cep170	centrosomal protein 170,centrosomal protein 170,centrosomal protein 170,
chr11	58544648	58547051	-90	-3.8125	3.8125	8.05866e-12	8.19215e-10	NM_001011769	Olfr317	olfactory receptor 317
chrX	70069582	70071631	-81	-5.05	5.05	8.31712e-12	8.41011e-10	NM_020488	Gabrq	gamma-aminobutyric acid (GABA-A) receptor,,gamma-aminobutyric acid (GABA-A) receptor,,
chr3	40511951	40513995	-94	-3.68571	3.68571	8.41216e-12	8.48968e-10	NM_178386	Slc25a31	solute carrier family 25 (mitochondrial carrier;
chr9	69313111	69315479	-96	-3.46154	3.46154	8.44558e-12	8.51759e-10	NM_007585	Anxa2	annexin A2,annexin A2,
chr1	74698868	74700912	-78	-5.875	5.875	8.56781e-12	8.61933e-10	NM_001014974	Ttll4	tubulin tyrosine ligase-like family, member 4
chr10	76941109	76945446	-123	-2.43023	2.43023	8.83627e-12	8.84102e-10	NM_133998	1810008A18Rik	hypothetical protein LOC108707,hypothetical protein LOC108707,
chr10	42420491	42422921	-84	-4.36	4.36	8.88412e-12	8.88028e-10	NM_172416	Ostm1	osteopetrosis associated transmembrane protein
chr11	53581109	53583869	-102	-3.125	3.125	8.96894e-12	8.94969e-10	NM_008390	Irf1	interferon regulatory factor 1,interferon regulatory factor 1,interferon regulatory factor 1,interferon regulatory factor 1,
chr10	8502590	8505406	-115	-2.61972	2.61972	9.14491e-12	9.09293e-10	NM_175155	Sash1	SAM and SH3 domain containing 1
chr15	13008056	13011526	-115	-2.61972	2.61972	9.14491e-12	9.09293e-10	NM_007666	Cdh6	cadherin 6
chr3	27504441	27507021	-93	-3.51351	3.51351	9.38771e-12	9.28891e-10	NM_173182	Fndc3b	FAD104,FAD104,
chr3	37636123	37638167	-76	-6.06667	6.06667	9.52227e-12	9.39671e-10	NM_198657	Gm5148	hypothetical protein LOC381438
chr12	68159452	68161496	-589	-1.17838	1.17838	9.85789e-12	9.66305e-10	NM_207010	Mdga2	MAM domain containing,MAM domain containing,
chr9	74730890	74733470	-88	-4.14286	4.14286	1.02082e-11	9.93727e-10	NM_008262	Onecut1	one cut domain, family member 1
chr1	15161863	15164054	-100	-3.17391	3.17391	1.04621e-11	1.01337e-09	NM_001098528	Kcnb2	potassium voltage gated channel, Shab-related
chr15	12794035	12796079	-90	-3.8125	3.8125	1.10979e-11	1.06391e-09	NM_001130149	Rnasen	n/a
chr17	8415233	8417338	-90	-3.8125	3.8125	1.10979e-11	1.06391e-09	NM_009835	Ccr6	chemokine (C-C motif) receptor 6,chemokine (C-C motif) receptor 6,chemokine (C-C motif) receptor 6,chemokine (C-C motif) receptor 6,chemokine (C-C motif) receptor 6,
chr4	155030958	155036082	-173	-1.80093	1.80093	1.11561e-11	1.06851e-09	NM_011985	Mmp23	matrix metallopeptidase 23
chr4	151341511	151343801	-121	-2.44048	2.44048	1.12498e-11	1.07589e-09	NM_175152	Thap3	THAP domain containing, apoptosis associated
chr3	101283991	101287270	-123	-2.41379	2.41379	1.15722e-11	1.10112e-09	NM_207205	Igsf3	immunoglobulin superfamily, member 3,immunoglobulin superfamily, member 3,
chr6	92801158	92803202	-88	-4.03448	4.03448	1.17575e-11	1.11551e-09	NM_175314	Adamts9	n/a
chr16	19878685	19881117	-78	-5.10526	5.10526	1.33785e-11	1.2379e-09	NM_183390	Klhl6	kelch-like 6
chr4	146642203	146645386	-136	-2.18261	2.18261	1.35751e-11	1.25233e-09	NM_001039209	Gm13152	hypothetical protein LOC195531
chr8	37899955	37902220	-102	-3	3	1.37502e-11	1.26511e-09	NM_178735	A730069N07Rik	hypothetical protein LOC244425
chr15	81939137	81942596	-118	-2.49367	2.49367	1.38991e-11	1.27593e-09	NM_172428	Ccdc134	coiled-coil domain containing 134
chr9	34560724	34565411	-134	-2.19643	2.19643	1.40791e-11	1.28893e-09	NM_026324	Kirrel3	membrane protein mKirre,membrane protein mKirre,membrane protein mKirre,membrane protein mKirre,
chr10	14717097	14719170	-81	-4.85714	4.85714	1.42e-11	1.29777e-09	NM_008703	Nmbr	neuromedin B receptor
chr15	79293551	79297097	-120	-2.48148	2.48148	1.42967e-11	1.30483e-09	NM_013767	Csnk1e	casein kinase 1 epsilon,casein kinase 1 epsilon,
chrX	163541137	163543384	-82	-4.41667	4.41667	1.45736e-11	1.32575e-09	NM_001101606	Gm8817	n/a
chr2	150022787	150024831	-77	-5.27778	5.27778	1.52021e-11	1.37276e-09	NM_001145863	Gm14139	n/a
chr2	31273063	31276588	-128	-2.29293	2.29293	1.5256e-11	1.37676e-09	NM_007494	Ass1	argininosuccinate synthetase,argininosuccinate synthetase,argininosuccinate synthetase,
chr11	9782980	9787997	-158	-1.91329	1.91329	1.53829e-11	1.38616e-09	NM_178259	Abca13	ATP-binding cassette transporter
chr6	58575170	58577214	-72	-6.53846	6.53846	1.6214e-11	1.447e-09	NM_011920	Abcg2	ATP-binding cassette, sub-family G, member 2
chr4	37036901	37039056	-79	-4.95	4.95	1.64059e-11	1.46088e-09	NM_001165999	Lingo2	n/a
chr11	11660832	11663274	-81	-4.68182	4.68182	1.70741e-11	1.50875e-09	NM_001163360	Fignl1	n/a
chr9	117388069	117396587	-161	-1.875	1.875	1.71302e-11	1.51274e-09	NM_001172121	Rbms3	n/a
chr16	13709248	13711292	-83	-4.32	4.32	1.72266e-11	1.51957e-09	NM_011987	Pla2g10	phospholipase A2, group X
chr4	154530384	154533654	-116	-2.54667	2.54667	1.72553e-11	1.52161e-09	NM_011385	Ski	Sloan-Kettering viral oncogene homolog
chr12	94297615	94301511	-101	-3.06122	3.06122	1.73384e-11	1.52748e-09	NM_001039089	Sel1l	Sel1 (suppressor of lin-12) 1 homolog isoform a,Sel1 (suppressor of lin-12) 1 homolog isoform a,
chr17	34502194	34505113	-109	-2.70312	2.70312	1.74136e-11	1.5328e-09	NM_001111094	Btnl1	n/a
chr6	118601082	118603805	-109	-2.70312	2.70312	1.74136e-11	1.5328e-09	NM_001081112	Ankrd26	ankyrin repeat domain 26
chr17	71358819	71368356	-177	-1.75	1.75	1.76603e-11	1.55015e-09	NM_010867	Myom1	myomesin 1 isoform 1,myomesin 1 isoform 1,
chr11	20971964	20974220	-87	-3.80645	3.80645	1.85337e-11	1.61081e-09	NM_023324	Peli1	pellino 1,pellino 1,
chr4	43756794	43759412	-92	-3.42105	3.42105	1.93932e-11	1.66935e-09	NM_027511	Hrct1	hypothetical protein LOC100039781
chr18	37840134	37842432	-106	-2.79661	2.79661	1.9759e-11	1.69392e-09	NM_033574	Pcdhgb1	protocadherin gamma subfamily B, 1
chr9	59546672	59549736	-99	-3.10638	3.10638	2.04344e-11	1.73878e-09	NM_001033498	Gramd2	GRAM domain containing 2,GRAM domain containing 2,
chr11	58105932	58107976	-112	-2.57746	2.57746	2.07696e-11	1.76079e-09	NM_182996	Zfp692	zinc finger protein 692,zinc finger protein 692,
chr7	108190524	108195578	-163	-1.8534	1.8534	2.07856e-11	1.76184e-09	NM_008773	P2ry2	purinergic receptor P2Y, G-protein coupled 2,purinergic receptor P2Y, G-protein coupled 2,purinergic receptor P2Y, G-protein coupled 2,
chr7	104021277	104023975	-136	-2.14286	2.14286	2.0975e-11	1.7742e-09	NM_153591	Nars2	asparaginyl-tRNA synthetase 2
chr11	48699045	48701156	-91	-3.6	3.6	2.158e-11	1.81532e-09	NM_008326	Irgm1	immunity-related GTPase family, M
chr2	163053684	163060325	-173	-1.77232	1.77232	2.23775e-11	1.86885e-09	NM_001098799	Tox2	TOX high mobility group box family member 2
chr12	17786600	17788644	-78	-4.9	4.9	2.30255e-11	1.91176e-09	NM_016677	Hpcal1	hippocalcin-like 1,hippocalcin-like 1,hippocalcin-like 1,
chr2	98316643	98318742	-78	-4.9	4.9	2.30255e-11	1.91176e-09	NM_178725	Lrrc4c	leucine rich repeat containing 4C,leucine rich repeat containing 4C,leucine rich repeat containing 4C,
chr18	39250878	39256219	-139	-2.09449	2.09449	2.33682e-11	1.93426e-09	NM_175164	Arhgap26	Rho GTPase activating protein 26,Rho GTPase activating protein 26,
chr11	51291861	51294042	-97	-3.15556	3.15556	2.38879e-11	1.96812e-09	NM_028398	Agxt2l2	alanine-glyoxylate aminotransferase 2-like 2,alanine-glyoxylate aminotransferase 2-like 2,alanine-glyoxylate aminotransferase 2-like 2,
chr7	5055049	5058494	-109	-2.65152	2.65152	2.45387e-11	2.01007e-09	NM_001145013	Rfpl4	n/a
chr7	129087327	129092160	-127	-2.25743	2.25743	2.49034e-11	2.03337e-09	NM_001033318	Cog7	component of oligomeric golgi complex 7
chr4	131092171	131095649	-110	-2.64179	2.64179	2.52612e-11	2.05609e-09	NM_011214	Ptpru	protein tyrosine phosphatase, receptor type, U,protein tyrosine phosphatase, receptor type, U,
chr19	19672757	19674801	-95	-3.31707	3.31707	2.54885e-11	2.07044e-09	NM_001043354	Rorb	RAR-related orphan receptor beta isoform 1,RAR-related orphan receptor beta isoform 1,
chr19	40608124	40610363	-95	-3.31707	3.31707	2.54885e-11	2.07044e-09	NM_009166	Sorbs1	sorbin and SH3 domain containing 1 isoform 1,sorbin and SH3 domain containing 1 isoform 1,
chr2	114182371	114186166	-95	-3.31707	3.31707	2.54885e-11	2.07044e-09	NM_175466	Zfp770	zinc finger protein 770
chr2	159407678	159410576	-101	-2.94231	2.94231	2.61764e-11	2.11354e-09	NM_001033411	Gm826	hypothetical protein LOC329554
chr1	34728759	34730904	-91	-3.39474	3.39474	2.64297e-11	2.12928e-09	NM_213727	Fam123c	hypothetical protein LOC211383
chr1	172294095	172296139	-77	-5.05263	5.05263	2.64739e-11	2.13202e-09	NM_001039593	1700015E13Rik	hypothetical protein LOC76925
chr6	117765616	117774495	-176	-1.75214	1.75214	2.71e-11	2.17138e-09	NM_177684	Zfp637	zinc finger protein 637,zinc finger protein 637,zinc finger protein 637,
chr9	49289284	49292844	-106	-2.76667	2.76667	2.7316e-11	2.18491e-09	NM_172770	Ttc12	tetratricopeptide repeat domain 12
chr14	103804127	103806171	-79	-4.7619	4.7619	2.78454e-11	2.21787e-09	NM_207215	Mycbp2	pam, highwire, rpm 1,pam, highwire, rpm 1,
chr3	123427931	123430003	-83	-4.19231	4.19231	2.80164e-11	2.22845e-09	NM_031186	Ndst3	N-deacetylase/N-sulfotransferase (heparan,N-deacetylase/N-sulfotransferase (heparan,
chr12	8668823	8671103	-80	-4.33333	4.33333	2.83312e-11	2.24787e-09	NM_001160221	Pum2	n/a
chr18	73669358	73671951	-92	-3.35897	3.35897	2.9031e-11	2.29113e-09	NM_001039214	Mex3c	ring finger and KH domain containing 2
chr17	43155493	43157875	-107	-2.72581	2.72581	2.94064e-11	2.31415e-09	NM_178589	Tnfrsf21	tumor necrosis factor receptor superfamily,,tumor necrosis factor receptor superfamily,,
chr14	96227296	96229340	-72	-6.14286	6.14286	2.99936e-11	2.34989e-09	NM_025733	4921530L21Rik	hypothetical protein LOC66732
chr8	85459006	85461114	-72	-6.14286	6.14286	2.99936e-11	2.34989e-09	NM_177378	Rnf150	ring finger protein 150
chr17	23893518	23896033	-107	-2.67188	2.67188	3.04137e-11	2.37528e-09	NM_028416	Kremen2	kringle-containing transmembrane protein 2
chr9	69754516	69759136	-117	-2.44444	2.44444	3.14936e-11	2.43979e-09	NM_016787	Bnip2	BCL2/adenovirus E1B interacting protein 1, NIP2
chr2	92234164	92239614	-141	-2.04444	2.04444	3.17013e-11	2.45209e-09	NM_011162	Mapk8ip1	mitogen activated protein kinase 8 interacting,mitogen activated protein kinase 8 interacting,mitogen activated protein kinase 8 interacting,
chr14	10216216	10218260	-77	-4.85	4.85	3.23004e-11	2.48732e-09	NM_028934	4930452B06Rik	hypothetical protein LOC74430,hypothetical protein LOC74430,
chr12	8433490	8437207	-119	-2.38372	2.38372	3.24444e-11	2.49574e-09	NM_007483	Rhob	ras homolog gene family, member B
chr12	105826189	105829815	-119	-2.38372	2.38372	3.24444e-11	2.49574e-09	NM_010351	Gsc	goosecoid
chr10	11249955	11253470	-88	-3.66667	3.66667	3.24659e-11	2.497e-09	NM_010146	Epm2a	laforin
chr1	169944858	169947186	-83	-4.07407	4.07407	3.24772e-11	2.49766e-09	NM_033652	Lmx1a	LIM homeobox transcription factor 1 alpha
chr7	90291099	90294607	-120	-2.37931	2.37931	3.25933e-11	2.50443e-09	NM_175366	Mex3b	n/a
chr3	66485286	66487402	-81	-4.24	4.24	3.33306e-11	2.55177e-09	NM_013665	Shox2	short stature homeobox 2,short stature homeobox 2,short stature homeobox 2,
chr8	24869042	24871301	-96	-3.08696	3.08696	3.45872e-11	2.63166e-09	NM_177086	Zmat4	zinc finger, matrin type 4
chr5	23351612	23353839	-104	-2.76271	2.76271	3.48204e-11	2.64637e-09	NM_025394	Tomm7	translocase of outer mitochondrial membrane 7
chr12	73761308	73763409	-100	-2.92308	2.92308	3.50091e-11	2.65826e-09	NM_025522	Dhrs7	retinal short-chain dehydrogenase/reductase 4
chr6	113498604	113501919	-111	-2.54167	2.54167	3.65153e-11	2.75234e-09	NM_001033244	Fancd2	Fanconi anemia, complementation group D2
chr17	75837478	75839817	-84	-4	4	3.73552e-11	2.80421e-09	NM_001166493	Rasgrp3	n/a
chr15	65449662	65454317	-107	-2.72581	2.72581	3.88701e-11	2.8967e-09	NM_133766	Efr3a	RIKEN cDNA C920006C10
chr10	8069961	8073287	-113	-2.46753	2.46753	3.90906e-11	2.91005e-09	NM_177387	Ust	uronyl-2-sulfotransferase
chr1	35666908	35669056	-91	-3.33333	3.33333	3.94643e-11	2.93261e-09	NM_015818	Hs6st1	heparan sulfate 6-O-sulfotransferase 1
chr1	35588671	35591134	-89	-3.54286	3.54286	4.03116e-11	2.98347e-09	NM_015818	Hs6st1	heparan sulfate 6-O-sulfotransferase 1
chr1	163969912	163973177	-99	-3.02041	3.02041	4.18597e-11	3.07533e-09	NM_001039045	Pigc	phosphatidylinositol glycan, classC
chr8	98110963	98116273	-134	-2.11667	2.11667	4.19166e-11	3.07868e-09	NM_027640	4931432M23Rik	RIKEN cDNA 4931432M23,RIKEN cDNA 4931432M23,
chr5	76306146	76309376	-102	-2.78947	2.78947	4.2536e-11	3.11504e-09	NM_010612	Kdr	kinase insert domain protein receptor,kinase insert domain protein receptor,
chr9	82168619	82170663	-71	-6.07143	6.07143	4.25626e-11	3.1166e-09	NM_175213	4930486G11Rik	hypothetical protein LOC75033,hypothetical protein LOC75033,
chr5	137416011	137418354	-95	-3.11111	3.11111	4.3459e-11	3.16883e-09	NM_001163243	Fis1	n/a
chr4	136779344	136782996	-137	-2.05385	2.05385	4.48278e-11	3.24775e-09	NM_009523	Wnt4	wingless-related MMTV integration site 4
chr9	58853424	58856015	-82	-4.03704	4.03704	4.49539e-11	3.25497e-09	NM_001042752	Neo1	neogenin isoform 2,neogenin isoform 2,neogenin isoform 2,
chr16	33669576	33671782	-79	-4.59091	4.59091	4.65047e-11	3.34306e-09	NM_175256	Heg1	HEG homolog 1 isoform a
chr5	115371485	115373531	-294	-1.36704	1.36704	4.66897e-11	3.35349e-09	NM_145209	Oasl1	2'-5' oligoadenylate synthetase-like 1,2'-5' oligoadenylate synthetase-like 1,2'-5' oligoadenylate synthetase-like 1,
chr14	70838146	70841742	-151	-1.90419	1.90419	5.28882e-11	3.72589e-09	NM_001164082	Polr3d	n/a
chr9	82108392	82110483	-77	-4.66667	4.66667	5.44927e-11	3.82102e-09	NM_175213	4930486G11Rik	hypothetical protein LOC75033,hypothetical protein LOC75033,
chr1	157067178	157070639	-153	-1.88439	1.88439	5.47613e-11	3.83686e-09	NM_021433	Stx6	syntaxin 6
chrX	80640210	80643422	-98	-3	3	5.60761e-11	3.91447e-09	NM_007868	Dmd	dystrophin, muscular dystrophy
chr7	142878737	142882124	-108	-2.61194	2.61194	5.74847e-11	3.99715e-09	NM_001081117	Mki67	n/a
chr9	43447218	43451991	-135	-2.06299	2.06299	5.90401e-11	4.08771e-09	NM_021424	Pvrl1	poliovirus receptor-related 1
chr2	126610149	126613062	-98	-2.92157	2.92157	5.92831e-11	4.10179e-09	NM_029163	Usp50	ubiquitin specific peptidase 50
chr8	39936505	39938549	-88	-3.37838	3.37838	6.07138e-11	4.18429e-09	NM_030254	Tusc3	tumor suppressor candidate 3,tumor suppressor candidate 3,
chr12	84040122	84043719	-109	-2.53521	2.53521	6.13944e-11	4.22332e-09	NM_015812	Rgs6	regulator of G-protein signaling 6,regulator of G-protein signaling 6,
chr17	36963262	36965928	-95	-3.06522	3.06522	6.26268e-11	4.29361e-09	NM_001025599	Trim26	tripartite motif protein 26 isoform a
chr5	108174518	108178287	-92	-3.2439	3.2439	6.33318e-11	4.33361e-09	NM_010278	Gfi1	growth factor independent 1,growth factor independent 1,
chr16	90002533	90005717	-133	-2.09917	2.09917	6.56867e-11	4.4661e-09	NM_001145886	Tiam1	n/a
chr5	123203496	123205900	-89	-3.34211	3.34211	6.66327e-11	4.51886e-09	NM_145358	Camkk2	calcium/calmodulin-dependent protein kinase,calcium/calmodulin-dependent protein kinase,calcium/calmodulin-dependent protein kinase,calcium/calmodulin-dependent protein kinase,
chr1	92984661	92989352	-124	-2.22772	2.22772	6.6838e-11	4.53027e-09	NM_001111311	Lrrfip1	n/a
chr18	47437844	47442010	-114	-2.40741	2.40741	6.89344e-11	4.64609e-09	NM_018744	Sema6a	sema domain, transmembrane domain (TM), and,sema domain, transmembrane domain (TM), and,sema domain, transmembrane domain (TM), and,sema domain, transmembrane domain (TM), and,
chr15	98470652	98475759	-170	-1.73913	1.73913	6.94818e-11	4.67612e-09	NM_007581	Cacnb3	calcium channel, voltage-dependent, beta 3
chr10	17735469	17739899	-118	-2.2967	2.2967	7.03001e-11	4.72085e-09	NM_028440	3110003A17Rik	hypothetical protein LOC73112,hypothetical protein LOC73112,
chr14	46043559	46045665	-82	-3.92857	3.92857	7.12025e-11	4.76994e-09	NM_019425	Gnpnat1	glucosamine-phosphate N-acetyltransferase 1
chr5	73941832	73946425	-145	-1.92357	1.92357	7.15571e-11	4.78917e-09	NM_178896	Dcun1d4	DCN1, defective in cullin neddylation 1, domain,DCN1, defective in cullin neddylation 1, domain,
chr2	130803433	130806775	-100	-2.81818	2.81818	7.19673e-11	4.81137e-09	NM_020014	Gfra4	glial cell line derived neurotrophic factor,glial cell line derived neurotrophic factor,
chr13	11714897	11717040	-90	-3.30769	3.30769	7.27783e-11	4.85511e-09	NM_023868	Ryr2	ryanodine receptor 2, cardiac
chr2	180543364	180545437	-84	-3.625	3.625	7.47374e-11	4.96115e-09	NM_080641	Bhlhe23	basic helix-loop-helix domain containing, class
chr6	92710495	92713522	-84	-3.625	3.625	7.47374e-11	4.96115e-09	NM_001081146	Prickle2	prickle-like 2,prickle-like 2,prickle-like 2,prickle-like 2,
chr17	75570911	75573535	-101	-2.74138	2.74138	7.80667e-11	5.13896e-09	NM_206958	Ltbp1	latent transforming growth factor beta binding,latent transforming growth factor beta binding,
chr19	54208382	54210544	-90	-3.25	3.25	7.91284e-11	5.19505e-09	NM_007417	Adra2a	adrenergic receptor, alpha 2a
chr13	99838652	99840834	-97	-2.90196	2.90196	7.92364e-11	5.20074e-09	NM_027064	1700024P04Rik	n/a
chr8	124157125	124159691	-83	-3.86207	3.86207	8.09337e-11	5.28973e-09	NM_080855	Zcchc14	zinc finger, CCHC domain containing 14,zinc finger, CCHC domain containing 14,
chr13	96373277	96375737	-143	-1.94079	1.94079	8.13476e-11	5.31132e-09	NM_010169	F2r	coagulation factor II (thrombin) receptor
chr5	140235685	140238401	-124	-2.21569	2.21569	8.45188e-11	5.47527e-09	NM_026748	Ints1	integrator complex subunit 1
chr12	52989379	52991934	-95	-3.02128	3.02128	8.95704e-11	5.73119e-09	NM_144788	Hectd1	n/a
chr5	147969669	147973432	-117	-2.3	2.3	9.06639e-11	5.78577e-09	NM_008178	Gsx1	GS homeobox 1
chr11	55046972	55050621	-144	-1.92308	1.92308	9.17268e-11	5.83854e-09	NM_153139	Slc36a1	solute carrier family 36 member 1,solute carrier family 36 member 1,solute carrier family 36 member 1,
chr10	59373947	59377300	-104	-2.6	2.6	9.44622e-11	5.97311e-09	NM_019965	Dnajb12	DnaJ (Hsp40) homolog, subfamily B, member 12,DnaJ (Hsp40) homolog, subfamily B, member 12,DnaJ (Hsp40) homolog, subfamily B, member 12,DnaJ (Hsp40) homolog, subfamily B, member 12,
chr19	56996763	57000637	-141	-1.96575	1.96575	9.49251e-11	5.9957e-09	NM_172840	Vwa2	von Willebrand factor A domain containing 2
chr7	28905024	28907391	-89	-3.28205	3.28205	9.87294e-11	6.17953e-09	NM_001164655	9530053A07Rik	n/a
chr14	49372053	49375592	-106	-2.58209	2.58209	9.90896e-11	6.19676e-09	NM_144841	Otx2	orthodenticle homolog 2,orthodenticle homolog 2,orthodenticle homolog 2,
chr2	158737635	158740032	-106	-2.58209	2.58209	9.90896e-11	6.19676e-09	NM_145742	Dhx35	DEAH (Asp-Glu-Ala-His) box polypeptide 35
chr1	173501301	173503533	-79	-4.03846	4.03846	1.03425e-10	6.41485e-09	NM_018729	Cd244	CD244 natural killer cell receptor 2B4,CD244 natural killer cell receptor 2B4,
chr3	26581876	26584082	-92	-3.04444	3.04444	1.06079e-10	6.54722e-09	NM_027583	Spata16	Nyd-sp12 protein isoform 1
chr7	109407187	109409833	-77	-4.20833	4.20833	1.06365e-10	6.56141e-09	NM_009287	Stim1	stromal interaction molecule 1
chr18	66199438	66201624	-75	-4.57143	4.57143	1.06415e-10	6.56388e-09	NM_027400	Lman1	lectin, mannose-binding, 1,lectin, mannose-binding, 1,
chr11	113495777	113502515	-177	-1.67557	1.67557	1.065e-10	6.56808e-09	NM_013581	Cog1	component of oligomeric golgi complex 1
chr13	20613674	20616081	-101	-2.71186	2.71186	1.07201e-10	6.60352e-09	NM_198093	Elmo1	engulfment and cell motility 1 isoform 2,engulfment and cell motility 1 isoform 2,
chr2	174086971	174090558	-122	-2.20792	2.20792	1.09039e-10	6.69602e-09	NM_022000	Gnas	GNAS complex locus isoform c,GNAS complex locus isoform c,
chr7	76632807	76634851	-65	-6.90909	6.90909	1.10462e-10	6.76727e-09	NM_025549	Arrdc4	arrestin domain containing 4 isoform 2
chr14	33737032	33740851	-121	-2.22222	2.22222	1.11246e-10	6.80635e-09	NM_001146021	Lrrc18	n/a
chr2	148739558	148742363	-93	-3.02174	3.02174	1.13072e-10	6.897e-09	NM_009976	Cst3	cystatin C
chr15	19637491	19639790	-84	-3.54545	3.54545	1.14231e-10	6.9567e-09	NM_009865	Cdh10	cadherin 10,cadherin 10,cadherin 10,cadherin 10,
chr18	58183589	58188334	-150	-1.85227	1.85227	1.17052e-10	7.10122e-09	NM_009194	Slc12a2	solute carrier family 12, member 2
chr8	13030740	13036810	-166	-1.73778	1.73778	1.21521e-10	7.32791e-09	NM_007972	F10	coagulation factor X,coagulation factor X,
chr4	79018182	79020336	-74	-4.7	4.7	1.24456e-10	7.47535e-09	NM_031202	Tyrp1	tyrosinase-related protein 1,tyrosinase-related protein 1,tyrosinase-related protein 1,
chr6	35111711	35113808	-74	-4.7	4.7	1.24456e-10	7.47535e-09	NM_027513	Nup205	n/a
chr11	31128755	31132420	-91	-3.16667	3.16667	1.24589e-10	7.48196e-09	NM_011491	Stc2	stanniocalcin 2
chr1	92753693	92756051	-76	-4.45455	4.45455	1.26048e-10	7.55479e-09	NM_053015	Mlph	melanophilin
chr2	57253800	57256374	-76	-4.45455	4.45455	1.26048e-10	7.55479e-09	NM_010274	Gpd2	glycerol phosphate dehydrogenase 2,,glycerol phosphate dehydrogenase 2,,glycerol phosphate dehydrogenase 2,,
chr2	65709053	65712002	-94	-2.95833	2.95833	1.2717e-10	7.61063e-09	NM_178634	Csrnp3	n/a
chr7	139906182	139908743	-91	-3.06818	3.06818	1.33549e-10	7.93088e-09	NM_175268	Fam53b	hypothetical protein LOC77938
chr15	81303205	81305318	-71	-5.4375	5.4375	1.35514e-10	8.02872e-09	NM_019712	Rbx1	ring-box 1
chr19	38888275	38891612	-122	-2.17308	2.17308	1.35766e-10	8.04121e-09	NM_021315	Noc3l	nucleolar complex associated 3 homolog
chr2	32169046	32171530	-99	-2.7069	2.7069	1.36944e-10	8.09962e-09	NM_133852	Golga2	golgi autoantigen, golgin subfamily a, 2 isoform
chr16	88666673	88669932	-83	-3.59375	3.59375	1.40409e-10	8.27045e-09	NM_001163105	Krtap27-1	n/a
chr17	8618953	8621084	-78	-4	4	1.43143e-10	8.40427e-09	NM_009309	T	brachyury
chr1	31949585	31951629	-89	-3.225	3.225	1.44974e-10	8.49336e-09	NM_133235	Khdrbs2	KH domain-containing, RNA-binding, signal
chr1	76011311	76014557	-101	-2.68333	2.68333	1.46374e-10	8.56125e-09	NM_009208	Slc4a3	solute carrier family 4 (anion exchanger),
chr8	90302098	90308193	-175	-1.67829	1.67829	1.47165e-10	8.59952e-09	NM_033327	Zfp423	zinc finger protein 423
chr9	46238313	46242118	-110	-2.39241	2.39241	1.48359e-10	8.65715e-09	NM_183104	4931429L15Rik	n/a
chr9	49013844	49016965	-110	-2.39241	2.39241	1.48359e-10	8.65715e-09	NM_177701	Gm4894	hypothetical protein LOC235327
chr8	127785024	127787742	-111	-2.3875	2.3875	1.49216e-10	8.69838e-09	NM_174853	Disc1	disrupted in schizophrenia 1 isoform 2,disrupted in schizophrenia 1 isoform 2,disrupted in schizophrenia 1 isoform 2,disrupted in schizophrenia 1 isoform 2,
chr1	57598162	57600316	-112	-2.33333	2.33333	1.50754e-10	8.77221e-09	NM_001114102	1110034B05Rik	n/a
chr8	85673738	85675899	-92	-3	3	1.51765e-10	8.82059e-09	NM_001111304	Tbc1d9	n/a
chr17	68378449	68381095	-85	-3.2973	3.2973	1.53007e-10	8.87988e-09	NM_172964	Arhgap28	Rho GTPase activating protein 28,Rho GTPase activating protein 28,
chr10	67309947	67312794	-102	-2.59375	2.59375	1.59233e-10	9.17449e-09	NM_178679	Zfp365	zinc finger protein 365,zinc finger protein 365,
chr11	114374891	114381273	-124	-2.12727	2.12727	1.60176e-10	9.21876e-09	NM_023372	Rpl38	ribosomal protein L38
chr3	27389045	27393691	-140	-1.92715	1.92715	1.60929e-10	9.25401e-09	NM_177330	Ghsr	growth hormone secretagogue receptor
chr8	27350792	27353631	-97	-2.7963	2.7963	1.61809e-10	9.29517e-09	NM_199042	Thap1	THAP domain containing, apoptosis associated
chr5	62983901	62986059	-79	-3.92593	3.92593	1.64007e-10	9.39754e-09	NM_178407	Arap2	n/a
chr13	53543740	53545803	-98	-2.78182	2.78182	1.68428e-10	9.60188e-09	NM_013601	Msx2	homeo box, msh-like 2
chr12	77679946	77685747	-144	-1.87805	1.87805	1.69053e-10	9.63062e-09	NM_153804	Plekhg3	pleckstrin homology domain containing, family G,pleckstrin homology domain containing, family G,
chr9	47639810	47642053	-105	-2.54412	2.54412	1.73544e-10	9.84265e-09	NM_018770	Cadm1	immunoglobulin superfamily, member 4A isoform c,immunoglobulin superfamily, member 4A isoform c,
chr7	126290270	126292341	-73	-4.65	4.65	1.74139e-10	9.87058e-09	NM_001024138	Gpr139	G protein-coupled receptor 139
chr14	33413895	33417783	-121	-2.18627	2.18627	1.75154e-10	9.91817e-09	NM_001001796	Prrxl1	paired related homeobox protein-like 1
chr7	52263615	52270007	-173	-1.68379	1.68379	1.77898e-10	1.00464e-08	NM_001008422	Scaf1	SR-related CTD-associated factor 1,SR-related CTD-associated factor 1,
chr5	141615864	141618882	-98	-2.68966	2.68966	1.8117e-10	1.01984e-08	NM_177879	Sdk1	sidekick 1
chr10	38886265	38889775	-118	-2.20408	2.20408	1.83423e-10	1.03025e-08	NM_001127376	Wisp3	n/a
chr16	32573922	32576287	-94	-2.84314	2.84314	1.8835e-10	1.05285e-08	NM_011638	Tfrc	transferrin receptor,transferrin receptor,transferrin receptor,
chr3	131053317	131057590	-126	-2.10526	2.10526	1.88543e-10	1.05373e-08	NM_028943	Sgms2	sphingomyelin synthase 2
chr13	62973793	62977933	-137	-1.94483	1.94483	1.88781e-10	1.05482e-08	NM_019395	Fbp1	fructose bisphosphatase 1
chr13	108696664	108700981	-114	-2.29545	2.29545	1.93658e-10	1.07696e-08	NM_145456	Zswim6	n/a
chr8	97520995	97525554	-114	-2.31034	2.31034	1.94195e-10	1.07939e-08	NM_018882	Gpr56	G protein-coupled receptor 56,G protein-coupled receptor 56,G protein-coupled receptor 56,G protein-coupled receptor 56,
chr7	145597361	145601724	-112	-2.36585	2.36585	1.94385e-10	1.08024e-08	NM_183289	Tcerg1l	transcription elongation regulator 1-like
chr5	130684261	130687182	-122	-2.15094	2.15094	2.13387e-10	1.16536e-08	NM_001081394	0610007L01Rik	hypothetical protein LOC71667,hypothetical protein LOC71667,
chr3	147940286	147943888	-83	-3.51515	3.51515	2.134e-10	1.16542e-08	NM_001081298	Lphn2	latrophilin 2,latrophilin 2,latrophilin 2,
chr17	85271495	85277521	-135	-1.96429	1.96429	2.13427e-10	1.16554e-08	NM_001159497	Ppm1b	n/a
chr6	70867067	70871762	-102	-2.56923	2.56923	2.14131e-10	1.16863e-08	NM_028825	1700011F03Rik	hypothetical protein LOC74221,hypothetical protein LOC74221,
chr9	69065138	69068147	-102	-2.56923	2.56923	2.14131e-10	1.16863e-08	NM_145618	Narg2	NMDA receptor-regulated gene 2
chr5	130008674	130012052	-120	-2.18812	2.18812	2.25984e-10	1.22019e-08	NM_172276	Sfrs8	splicing factor, arginine/serine-rich 8
chr19	37134433	37136477	-89	-3.11905	3.11905	2.26277e-10	1.22145e-08	NM_001080706	Btaf1	BTAF1 RNA polymerase II, B-TFIID transcription
chr17	73551956	73554095	-78	-3.88889	3.88889	2.26305e-10	1.22157e-08	NM_001177968	Lclat1	n/a
chr2	140666114	140669961	-97	-2.70175	2.70175	2.31512e-10	1.24386e-08	NM_178382	Flrt3	fibronectin leucine rich transmembrane protein
chr4	106079877	106083340	-104	-2.46479	2.46479	2.34043e-10	1.25462e-08	NM_153565	Pcsk9	proprotein convertase subtilisin/kexin type 9
chr6	48972161	48975023	-117	-2.19388	2.19388	2.34225e-10	1.25539e-08	NM_053110	Gpnmb	glycoprotein (transmembrane) nmb
chr9	58125336	58127439	-70	-4.88889	4.88889	2.34489e-10	1.25651e-08	NM_026942	Stoml1	stomatin-like 1,stomatin-like 1,
chr4	115687615	115689798	-83	-3.44118	3.44118	2.35521e-10	1.26088e-08	NM_010173	Faah	fatty acid amide hydrolase,fatty acid amide hydrolase,
chr12	3904724	3907109	-80	-3.58065	3.58065	2.36087e-10	1.26328e-08	NM_153743	Dnmt3a	DNA methyltransferase 3A isoform 2
chr1	38057378	38059422	-76	-4.04	4.04	2.38094e-10	1.27174e-08	NM_198303	Eif5b	eukaryotic translation initiation factor 5B
chr13	81658985	81661029	-76	-4.04	4.04	2.38094e-10	1.27174e-08	NM_054053	Gpr98	G protein-coupled receptor 98,G protein-coupled receptor 98,G protein-coupled receptor 98,
chr15	33162061	33164363	-76	-4.04	4.04	2.38094e-10	1.27174e-08	NM_018755	Pgcp	plasma glutamate carboxypeptidase
chr13	59417671	59420134	-97	-2.67241	2.67241	2.39494e-10	1.27763e-08	NM_023328	Agtpbp1	ATP/GTP binding protein 1 isoform 1,ATP/GTP binding protein 1 isoform 1,
chr3	132226293	132228337	-72	-4.6	4.6	2.43519e-10	1.29448e-08	NM_007926	Aimp1	small inducible cytokine subfamily E, member 1
chr16	13462824	13465198	-107	-2.42667	2.42667	2.44465e-10	1.29842e-08	NM_153588	Mkl2	MKL/myocardin-like 2
chr12	71234944	71239895	-115	-2.25	2.25	2.44866e-10	1.30009e-08	NM_008697	Nin	ninein isoform 2,ninein isoform 2,ninein isoform 2,
chr11	64887041	64889196	-86	-3.20513	3.20513	2.45415e-10	1.30237e-08	NM_175003	AU040829	Rho GTPase-activating protein RICH2 isoform 2,Rho GTPase-activating protein RICH2 isoform 2,
chr13	104210832	104213356	-114	-2.29545	2.29545	2.48942e-10	1.31778e-08	NM_175171	Mast4	n/a
chr8	25749056	25752713	-113	-2.29885	2.29885	2.49855e-10	1.32175e-08	NM_010084	Adam18	a disintegrin and metallopeptidase domain 18
chr13	52168906	52171806	-128	-2.03226	2.03226	2.50643e-10	1.32518e-08	NM_011817	Gadd45g	growth arrest and DNA-damage-inducible 45 gamma
chr15	64196862	64199991	-99	-2.65	2.65	2.54602e-10	1.34234e-08	NM_010026	Asap1	development and differentiation enhancing,development and differentiation enhancing,development and differentiation enhancing,development and differentiation enhancing,development and differentiation enhancing,development and differentiation enhancing,
chr19	52398411	52400567	-84	-3.4	3.4	2.58532e-10	1.35928e-08	NM_008386	Ins1	insulin I
chr4	131200649	131204875	-94	-2.80769	2.80769	2.62537e-10	1.37644e-08	NM_011214	Ptpru	protein tyrosine phosphatase, receptor type, U,protein tyrosine phosphatase, receptor type, U,
chr16	36706349	36713087	-138	-1.93243	1.93243	2.64534e-10	1.38497e-08	NM_134109	Ildr1	immunoglobulin-like domain containing receptor
chr3	41108692	41114055	-121	-2.14151	2.14151	2.70879e-10	1.41189e-08	NM_027558	Pgrmc2	n/a
chr19	54668456	54670576	-77	-3.96154	3.96154	2.73674e-10	1.42367e-08	NM_008149	Gpam	glycerol-3-phosphate acyltransferase,,glycerol-3-phosphate acyltransferase,,
chr4	8817336	8820910	-100	-2.5625	2.5625	2.74828e-10	1.42853e-08	NM_001081417	Chd7	chromodomain helicase DNA binding protein 7
chr6	4697434	4699604	-84	-3.27027	3.27027	2.82342e-10	1.45993e-08	NM_130877	Peg10	paternally expressed 10 isoform RF1/RF2
chr15	27687700	27689755	-70	-4.68421	4.68421	2.84202e-10	1.46765e-08	NM_198301	Fam105a	hypothetical protein LOC223433,hypothetical protein LOC223433,
chr2	132670805	132672849	-74	-4.08333	4.08333	2.85119e-10	1.47145e-08	NM_001024385	Crls1	cardiolipin synthase 1 isoform 1
chr12	81121523	81123764	-102	-2.54545	2.54545	2.86504e-10	1.47718e-08	NM_007564	Zfp36l1	zinc finger protein 36, C3H type-like 1
chr8	117029109	117033928	-155	-1.77114	1.77114	2.92136e-10	1.50037e-08	NM_019573	Wwox	WW-domain oxidoreductase
chr15	94381934	94385045	-143	-1.86145	1.86145	2.94121e-10	1.5085e-08	NM_029926	Irak4	interleukin-1 receptor-associated kinase 4,interleukin-1 receptor-associated kinase 4,
chr9	119709428	119718008	-152	-1.77551	1.77551	2.9726e-10	1.52131e-08	NM_011887	Scn11a	sodium channel, voltage-gated, type XI, alpha
chr8	35110825	35114358	-103	-2.47143	2.47143	3.011e-10	1.53691e-08	NM_011722	Dctn6	dynactin 6
chr2	93227993	93231207	-116	-2.19588	2.19588	3.02257e-10	1.54159e-08	NM_183180	Tspan18	tetraspanin 18
chr6	120298276	120300957	-104	-2.46479	2.46479	3.05162e-10	1.55332e-08	NM_026028	Ccdc77	coiled-coil domain containing 77,coiled-coil domain containing 77,coiled-coil domain containing 77,
chr4	126951065	126953624	-96	-2.68421	2.68421	3.06231e-10	1.55762e-08	NM_030252	BC003266	hypothetical protein LOC80284
chr6	143373392	143377276	-97	-2.67241	2.67241	3.16347e-10	1.59952e-08	NM_029250	Etnk1	n/a
chr8	90361712	90364237	-107	-2.37179	2.37179	3.21066e-10	1.61889e-08	NM_033327	Zfp423	zinc finger protein 423
chr18	41236310	41238706	-75	-4	4	3.29708e-10	1.65409e-08	NM_026135	Kctd16	n/a
chr6	143446484	143452768	-139	-1.9026	1.9026	3.42336e-10	1.7049e-08	NM_029250	Etnk1	n/a
chr7	52488832	52495232	-152	-1.77157	1.77157	3.46729e-10	1.7224e-08	NM_007645	Cd37	CD37 antigen,CD37 antigen,CD37 antigen,CD37 antigen,
chr19	43961870	43966151	-119	-2.13333	2.13333	3.49406e-10	1.73302e-08	NM_028029	Dnmbp	dynamin binding protein,dynamin binding protein,
chr8	71447633	71450765	-83	-3.37143	3.37143	3.51516e-10	1.74137e-08	NM_008509	Lpl	lipoprotein lipase,lipoprotein lipase,
chr9	24544936	24547601	-83	-3.37143	3.37143	3.51516e-10	1.74137e-08	NM_020496	Tbx20	T-box 20 isoform b,T-box 20 isoform b,
chr5	137242359	137244605	-100	-2.6129	2.6129	3.5269e-10	1.746e-08	NM_001085387	Myl10	myosin light chain 2, precursor
chr14	122635845	122638806	-78	-3.78571	3.78571	3.53165e-10	1.74788e-08	NM_029556	Clybl	citrate lyase beta like
chr4	24798799	24801334	-78	-3.78571	3.78571	3.53165e-10	1.74788e-08	NM_001033531	Klhl32	kelch-like 32,kelch-like 32,
chr19	18953342	18956349	-86	-3.15	3.15	3.5754e-10	1.76509e-08	NM_146095	Rorb	RAR-related orphan receptor beta isoform 2,RAR-related orphan receptor beta isoform 2,
chr5	124246585	124249852	-100	-2.53846	2.53846	3.68082e-10	1.80621e-08	NM_001042421	Kntc1	kinetochore associated 1
chr5	152202978	152205447	-100	-2.53846	2.53846	3.68082e-10	1.80621e-08	NM_001102582	Vmn2r18	vomeronasal receptor Vmn2r18
chr1	156376124	156378168	-76	-3.92308	3.92308	3.78041e-10	1.84864e-08	NM_009782	Cacna1e	calcium channel, voltage-dependent, R type,
chr2	14791075	14794019	-76	-3.92308	3.92308	3.78041e-10	1.84864e-08	NM_028950	Nsun6	NOL1/NOP2/Sun domain family 6,NOL1/NOP2/Sun domain family 6,NOL1/NOP2/Sun domain family 6,
chr6	29990471	29994534	-102	-2.52239	2.52239	3.81454e-10	1.86311e-08	NM_001164228	Nrf1	n/a
chr5	65635329	65638666	-114	-2.21277	2.21277	3.94204e-10	1.91687e-08	NM_153391	Wdr19	WD repeat domain 19,WD repeat domain 19,WD repeat domain 19,WD repeat domain 19,WD repeat domain 19,
chr14	64945273	64947554	-79	-3.72414	3.72414	3.9687e-10	1.92805e-08	NM_026322	Msra	methionine sulfoxide reductase A,methionine sulfoxide reductase A,methionine sulfoxide reductase A,methionine sulfoxide reductase A,
chr3	100886961	100889797	-103	-2.43056	2.43056	4.01896e-10	1.94908e-08	NM_011197	Ptgfrn	prostaglandin F2 receptor negative regulator
chr5	125191545	125193792	-103	-2.43056	2.43056	4.01896e-10	1.94908e-08	NM_019536	Dnahc10	n/a
chr14	49741100	49744004	-91	-2.89583	2.89583	4.0546e-10	1.96394e-08	NM_001081430	Naa30	N-acetyltransferase 12,N-acetyltransferase 12,
chr9	117219422	117221859	-91	-2.89583	2.89583	4.0546e-10	1.96394e-08	NM_001172124	Rbms3	n/a
chr11	54653345	54656960	-96	-2.65517	2.65517	4.1753e-10	2.01401e-08	NM_029327	Lyrm7	LYR motif containing 7
chr14	60834769	60837177	-76	-3.81481	3.81481	4.3002e-10	2.06538e-08	NM_170591	Nupl1	nucleoporin like 1,nucleoporin like 1,
chr14	66276114	66278823	-87	-2.97727	2.97727	4.36082e-10	2.09015e-08	NM_028903	Scara5	scavenger receptor class A, member 5,scavenger receptor class A, member 5,
chr9	40474654	40477982	-123	-2.04237	2.04237	4.46716e-10	2.13336e-08	NM_133733	9030425E11Rik	adipocyte-specific adhesion molecule,adipocyte-specific adhesion molecule,adipocyte-specific adhesion molecule,
chr9	98776934	98779136	-84	-3.15385	3.15385	4.48664e-10	2.14125e-08	NM_028033	2410012M07Rik	n/a
chr12	17580066	17582236	-74	-3.96	3.96	4.56275e-10	2.17194e-08	NM_013614	Odc1	ornithine decarboxylase, structural 1
chr4	90468724	90470976	-70	-4.5	4.5	4.75405e-10	2.2484e-08	NM_207686	Elavl2	ELAV-like 2 isoform 3,ELAV-like 2 isoform 3,
chr8	123537331	123539866	-116	-2.17172	2.17172	4.79016e-10	2.26272e-08	NM_010426	Foxf1a	forkhead box F1a
chr2	37666787	37669774	-99	-2.52308	2.52308	4.82015e-10	2.27459e-08	NM_001163566	Crb2	n/a
chr1	59596626	59599279	-85	-3.125	3.125	4.82328e-10	2.27583e-08	NM_001013771	Gm973	hypothetical protein LOC381260
chr5	106229241	106231607	-85	-3.125	3.125	4.82328e-10	2.27583e-08	NM_018759	Zfp326	zinc finger protein 326
chr1	193924375	193927898	-115	-2.17347	2.17347	4.8554e-10	2.28851e-08	NM_011633	Traf5	Tnf receptor-associated factor 5
chr17	8566105	8568521	-115	-2.17347	2.17347	4.8554e-10	2.28851e-08	NM_001161832	T2	n/a
chr5	149026070	149028485	-100	-2.51515	2.51515	4.90507e-10	2.30807e-08	NM_007513	Slc7a1	solute carrier family 7 (cationic amino acid,solute carrier family 7 (cationic amino acid,
chr3	145018759	145021012	-79	-3.46875	3.46875	4.9146e-10	2.31181e-08	NM_027770	Col24a1	procollagen, type XXIV, alpha 1
chr9	109980294	109982834	-101	-2.48529	2.48529	5.05432e-10	2.36644e-08	NM_133347	Dhx30	HELG,HELG,
chr14	63809509	63812263	-120	-2.08108	2.08108	5.10176e-10	2.38487e-08	NM_201610	Neil2	nei like 2,nei like 2,
chr1	75769389	75777726	-146	-1.81111	1.81111	5.10202e-10	2.38497e-08	NM_009208	Slc4a3	solute carrier family 4 (anion exchanger),
chr2	128183111	128187741	-132	-1.94286	1.94286	5.1184e-10	2.39132e-08	NM_207680	Bcl2l11	BCL2-like 11 apoptosis facilitator isoform 1,BCL2-like 11 apoptosis facilitator isoform 1,
chr17	13856295	13858698	-101	-2.44286	2.44286	5.11854e-10	2.39138e-08	NM_010806	Mllt4	myeloid/lymphoid or mixed lineage-leukemia,myeloid/lymphoid or mixed lineage-leukemia,
chr1	16713093	16715375	-86	-3.09756	3.09756	5.16385e-10	2.40891e-08	NM_001159711	Ly96	n/a
chr16	10741005	10743110	-86	-3.09756	3.09756	5.16385e-10	2.40891e-08	NM_009896	Socs1	suppressor of cytokine signaling 1
chr1	136556749	136560097	-94	-2.70909	2.70909	5.17713e-10	2.41404e-08	NM_009307	Syt2	synaptotagmin II,synaptotagmin II,
chr11	81090804	81093919	-94	-2.70909	2.70909	5.17713e-10	2.41404e-08	NM_007384	Accn1	amiloride-sensitive cation channel 1, neuronal
chr1	92194497	92202714	-157	-1.7235	1.7235	5.18778e-10	2.41815e-08	NM_007722	Cxcr7	chemokine orphan receptor 1
chr1	122094672	122099466	-125	-2.03306	2.03306	5.21441e-10	2.42841e-08	NM_133186	Steap3	dudulin 2
chr11	32065855	32069111	-104	-2.40541	2.40541	5.30609e-10	2.46361e-08	NM_008374	Il9r	interleukin 9 receptor,interleukin 9 receptor,interleukin 9 receptor,
chr13	37757264	37760019	-90	-2.875	2.875	5.40739e-10	2.50224e-08	NM_026830	Rreb1	ras responsive element binding protein 1 isoform,ras responsive element binding protein 1 isoform,
chr13	112809953	112812210	-81	-3.38235	3.38235	5.94359e-10	2.70254e-08	NM_011945	Map3k1	mitogen activated protein kinase kinase kinase
chr13	109182089	109184303	-83	-3.12821	3.12821	6.0594e-10	2.74489e-08	NM_178683	Depdc1b	DEP domain containing 1B,DEP domain containing 1B,
chr9	21027201	21029878	-78	-3.51613	3.51613	6.0623e-10	2.74594e-08	NM_001110306	Keap1	n/a
chr12	100365931	100369432	-121	-2.0708	2.0708	6.16505e-10	2.78324e-08	NM_198311	Ttc8	tetratricopeptide repeat domain 8 isoform 2
chr10	79504571	79506949	-87	-2.93333	2.93333	6.19395e-10	2.79369e-08	NM_025554	Polr2e	polymerase (RNA) II (DNA directed) polypeptide
chr3	148729952	148736198	-141	-1.83929	1.83929	6.2126e-10	2.80043e-08	NM_001081298	Lphn2	latrophilin 2,latrophilin 2,latrophilin 2,
chr1	159022927	159025330	-98	-2.50769	2.50769	6.30706e-10	2.83439e-08	NM_028540	1700057K13Rik	hypothetical protein LOC73435,hypothetical protein LOC73435,
chr18	55586123	55589388	-113	-2.18947	2.18947	6.34734e-10	2.84882e-08	NM_175751	Zfp608	zinc finger protein 608
chr11	89156363	89158928	-92	-2.73585	2.73585	6.39118e-10	2.86447e-08	NM_008711	Nog	noggin
chr16	35503076	35505913	-92	-2.73585	2.73585	6.39118e-10	2.86447e-08	NM_028295	Pdia5	protein disulfide isomerase associated 5
chr3	68852382	68854828	-92	-2.73585	2.73585	6.39118e-10	2.86447e-08	NM_025863	Trim59	mouse RING finger 1,mouse RING finger 1,
chr4	83601145	83605173	-99	-2.5	2.5	6.41032e-10	2.8713e-08	NM_001081012	4930473A06Rik	hypothetical protein LOC320226,hypothetical protein LOC320226,
chr16	97257059	97261573	-100	-2.49254	2.49254	6.50454e-10	2.90475e-08	NM_031174	Dscam	Down syndrome cell adhesion molecule
chr3	46267009	46269064	-76	-3.71429	3.71429	6.66962e-10	2.9629e-08	NM_001101479	Pabpc4l	n/a
chr5	123834367	123837191	-76	-3.71429	3.71429	6.66962e-10	2.9629e-08	NM_133917	Mlxip	MLX interacting protein isoform 2
chr6	113141168	113144470	-76	-3.71429	3.71429	6.66962e-10	2.9629e-08	NM_177763	Lhfpl4	lipoma HMGIC fusion partner-like 4
chr8	25314332	25316505	-76	-3.71429	3.71429	6.66962e-10	2.9629e-08	NM_026931	1810011O10Rik	thyroid cancer-1
chr18	55057001	55059220	-110	-2.22222	2.22222	6.69139e-10	2.97052e-08	NM_175751	Zfp608	zinc finger protein 608
chr9	47478763	47483332	-101	-2.42254	2.42254	6.73253e-10	2.98489e-08	NM_018770	Cadm1	immunoglobulin superfamily, member 4A isoform c,immunoglobulin superfamily, member 4A isoform c,
chr1	189199100	189204298	-104	-2.38667	2.38667	6.91067e-10	3.04671e-08	NM_026367	Gpatch2	G patch domain containing 2,G patch domain containing 2,
chr5	126484372	126488168	-104	-2.38667	2.38667	6.91067e-10	3.04671e-08	NM_030210	Aacs	acetoacetyl-CoA synthetase
chr6	22440005	22443657	-104	-2.38667	2.38667	6.91067e-10	3.04671e-08	NM_138587	Fam3c	D6Wsu176e protein,D6Wsu176e protein,
chr14	61854520	61858845	-104	-2.35065	2.35065	6.93352e-10	3.05459e-08	NM_011892	Sgcg	sarcoglycan, gamma (dystrophin-associated
chr7	91350000	91352873	-107	-2.32099	2.32099	6.94403e-10	3.05821e-08	NM_133722	Fam108c	hypothetical protein LOC70178
chr12	74467880	74471135	-105	-2.32911	2.32911	6.95449e-10	3.06181e-08	NM_001037717	Slc38a6	n/a
chr1	108755535	108759330	-89	-2.85417	2.85417	7.20571e-10	3.15544e-08	NM_009257	Serpinb5	serine (or cysteine) proteinase inhibitor, clade,serine (or cysteine) proteinase inhibitor, clade,
chr2	32571099	32573547	-89	-2.85417	2.85417	7.20571e-10	3.15544e-08	NM_130860	Cdk9	cyclin-dependent kinase 9,cyclin-dependent kinase 9,
chr4	129630312	129635844	-129	-1.95556	1.95556	7.22311e-10	3.16189e-08	NM_001144949	Spocd1	n/a
chr8	109936291	109942223	-151	-1.74384	1.74384	7.35235e-10	3.20993e-08	NM_026277	Nob1	nin one binding protein
chr7	51780949	51783441	-79	-3.39394	3.39394	7.38354e-10	3.22148e-08	NM_146189	Mybpc2	myosin binding protein C, fast-type
chr17	32269361	32272526	-95	-2.61017	2.61017	7.44828e-10	3.24542e-08	NM_008716	Notch3	Notch gene homolog 3
chr3	130670649	130673552	-82	-3.15789	3.15789	7.60307e-10	3.30239e-08	NM_010703	Lef1	lymphoid enhancer binding factor 1,lymphoid enhancer binding factor 1,lymphoid enhancer binding factor 1,
chr2	3599586	3604780	-128	-1.96241	1.96241	7.68489e-10	3.33237e-08	NM_025626	Fam107b	hypothetical protein LOC66540
chrX	69216371	69218498	-63	-5.84615	5.84615	7.72659e-10	3.34761e-08	NM_001081135	Prrg3	proline rich Gla (G-carboxyglutamic acid) 3
chr5	73543221	73548825	-124	-2	2	7.76791e-10	3.36268e-08	NM_177136	Fryl	furry homolog-like isoform 2,furry homolog-like isoform 2,
chr5	97265059	97267141	-70	-4.33333	4.33333	7.81668e-10	3.38043e-08	NM_013470	Anxa3	annexin A3,annexin A3,
chr6	144880781	144883507	-90	-2.76471	2.76471	7.8517e-10	3.39317e-08	NM_001024468	Bcat1	branched chain aminotransferase 1, cytosolic
chr17	26261586	26263749	-90	-2.73077	2.73077	8.16245e-10	3.50533e-08	NM_024227	Mrpl28	mitochondrial ribosomal protein L28
chr18	31857290	31859590	-77	-3.48387	3.48387	8.28943e-10	3.55076e-08	NM_153515	Ammecr1l	AMME chromosomal region gene 1-like,AMME chromosomal region gene 1-like,AMME chromosomal region gene 1-like,
chr17	25972002	25974046	-110	-2.20879	2.20879	8.47763e-10	3.61767e-08	NM_144816	Rhbdl1	rhomboid, veinlet-like 1
chr1	130708172	130710539	-81	-3.31429	3.31429	8.7956e-10	3.72957e-08	NM_009911	Cxcr4	chemokine (C-X-C motif) receptor 4,chemokine (C-X-C motif) receptor 4,
chr4	70297666	70300111	-121	-2.02542	2.02542	8.86393e-10	3.75343e-08	NM_172694	Megf9	multiple EGF-like-domains 9
chr12	108664948	108667350	-103	-2.33766	2.33766	8.96316e-10	3.78797e-08	NM_021399	Bcl11b	B-cell leukemia/lymphoma 11B isoform b
chr12	8524719	8527914	-104	-2.33333	2.33333	8.97276e-10	3.7913e-08	NM_007483	Rhob	ras homolog gene family, member B
chr2	170438750	170442053	-93	-2.69091	2.69091	9.03304e-10	3.81221e-08	NM_001110152	Pfdn4	n/a
chr6	114168388	114170954	-93	-2.69091	2.69091	9.03304e-10	3.81221e-08	NM_178703	Slc6a1	solute carrier family 6 (neurotransmitter,solute carrier family 6 (neurotransmitter,
chr18	34630255	34632330	-66	-4.66667	4.66667	9.09879e-10	3.83496e-08	NM_146084	Fam13b	hypothetical protein LOC225358
chr12	34987058	34989135	-71	-4.22727	4.22727	9.11274e-10	3.83978e-08	NM_024124	Hdac9	histone deacetylase 9,histone deacetylase 9,histone deacetylase 9,
chr11	113201882	113206245	-120	-2.04348	2.04348	9.31708e-10	3.91005e-08	NM_027216	Slc39a11	solute carrier family 39 (metal ion,solute carrier family 39 (metal ion,solute carrier family 39 (metal ion,solute carrier family 39 (metal ion,solute carrier family 39 (metal ion,
chr17	28495563	28499990	-114	-2.12871	2.12871	9.51437e-10	3.97737e-08	NM_021478	Tulp1	tubby like protein 1,tubby like protein 1,tubby like protein 1,
chr9	62081727	62084040	-88	-2.83333	2.83333	9.59425e-10	4.00448e-08	NM_025721	Spesp1	sperm equatorial segment protein 1
chr6	85427074	85432921	-119	-2.0531	2.0531	9.77577e-10	4.06576e-08	NM_001001160	Fbxo41	F-box protein 41,F-box protein 41,
chr19	37780380	37782901	-113	-2.14141	2.14141	9.83949e-10	4.08717e-08	NM_007811	Cyp26a1	cytochrome P450, family 26, subfamily a,
chr5	31126212	31128565	-89	-2.81633	2.81633	1.0013e-09	4.14522e-08	NM_133350	Mapre3	APC-binding protein EB2
chr14	120889826	120892022	-78	-3.36364	3.36364	1.00511e-09	4.15791e-08	NM_029519	Rap2a	RAP2A, member of RAS oncogene family
chr3	115726125	115733195	-134	-1.87582	1.87582	1.0173e-09	4.19837e-08	NM_001163514	Extl2	n/a
chr7	150854194	150856238	-76	-3.62069	3.62069	1.02165e-09	4.21276e-08	NM_024290	Tnfrsf23	tumor necrosis factor receptor superfamily,
chr6	6683174	6687205	-96	-2.54839	2.54839	1.0426e-09	4.28177e-08	NM_010057	Dlx6	distal-less homeobox 6,distal-less homeobox 6,
chr8	11967737	11971492	-117	-2.06364	2.06364	1.04689e-09	4.29583e-08	NM_029326	1700018L24Rik	hypothetical protein LOC75528
chr2	91964455	91966705	-85	-2.93182	2.93182	1.0506e-09	4.30796e-08	NM_138755	Phf21a	PHD finger protein 21A isoform 1,PHD finger protein 21A isoform 1,PHD finger protein 21A isoform 1,PHD finger protein 21A isoform 1,PHD finger protein 21A isoform 1,
chr17	58141282	58143496	-69	-4.28571	4.28571	1.08749e-09	4.42774e-08	NM_001081653	Cntnap5c	contactin associated protein-like 5C
chr9	28647603	28649647	-69	-4.28571	4.28571	1.08749e-09	4.42774e-08	NM_177906	Opcml	opioid binding protein/cell adhesion
chrX	148460054	148462098	-69	-4.28571	4.28571	1.08749e-09	4.42774e-08	NM_019710	Smc1a	SMC1 structural maintenance of chromosomes
chr8	49178607	49182380	-97	-2.4697	2.4697	1.09215e-09	4.44277e-08	NM_001161516	Dctd	n/a
chr1	121232304	121234348	-79	-3.32353	3.32353	1.09753e-09	4.46005e-08	NM_008381	Inhbb	inhibin beta-B
chr7	51844240	51847185	-82	-3.10256	3.10256	1.10259e-09	4.4763e-08	NM_008422	Kcnc3	potassium voltage gated channel, Shaw-related,potassium voltage gated channel, Shaw-related,
chr18	80511432	80513590	-85	-2.88889	2.88889	1.10833e-09	4.49469e-08	NM_025861	Pqlc1	PQ loop repeat containing 1,PQ loop repeat containing 1,PQ loop repeat containing 1,PQ loop repeat containing 1,PQ loop repeat containing 1,PQ loop repeat containing 1,PQ loop repeat containing 1,
chr6	122525876	122527940	-85	-2.88889	2.88889	1.10833e-09	4.49469e-08	NM_009645	Aicda	activation-induced cytidine deaminase
chr7	150093278	150095542	-85	-2.88889	2.88889	1.10833e-09	4.49469e-08	NM_009377	Th	tyrosine hydroxylase
chr5	113705416	113707971	-124	-1.97638	1.97638	1.11374e-09	4.51198e-08	NM_001162965	Sgsm1	n/a
chr2	26725282	26727476	-74	-3.74074	3.74074	1.1205e-09	4.53351e-08	NM_030718	Abo	cis-AB transferase
chr15	95105244	95107288	-76	-3.45161	3.45161	1.13262e-09	4.57232e-08	NM_016743	Nell2	nel-like 2 homolog,nel-like 2 homolog,
chr6	143233481	143240972	-139	-1.82738	1.82738	1.1437e-09	4.60769e-08	NM_029250	Etnk1	n/a
chr1	39365255	39369310	-101	-2.38356	2.38356	1.14929e-09	4.62546e-08	NM_053257	Rpl31	ribosomal protein L31
chr14	30425220	30427474	-80	-3.28571	3.28571	1.19224e-09	4.76565e-08	NM_009785	Cacna2d3	calcium channel, voltage-dependent, alpha2/delta
chr14	53290185	53292229	-71	-3.84	3.84	1.20436e-09	4.8054e-08	NM_001170918	Olfr1507	n/a
chr6	90838303	90841221	-71	-3.84	3.84	1.20436e-09	4.8054e-08	NM_001134384	Iqsec1	n/a
chr19	41339466	41342368	-83	-3.02439	3.02439	1.25465e-09	4.96874e-08	NM_133352	Tm9sf3	transmembrane protein 9 superfamily member 3
chr12	32253909	32256073	-75	-3.67857	3.67857	1.25594e-09	4.9729e-08	NM_011867	Slc26a4	pendrin
chr17	39888495	39890539	-75	-3.67857	3.67857	1.25594e-09	4.9729e-08	NM_031190	Pgk2	phosphoglycerate kinase 2
chr17	54894925	54898355	-75	-3.67857	3.67857	1.25594e-09	4.9729e-08	NM_022025	Slc5a7	solute carrier family 5 (choline transporter),,solute carrier family 5 (choline transporter),,solute carrier family 5 (choline transporter),,
chr8	122526664	122529101	-75	-3.67857	3.67857	1.25594e-09	4.9729e-08	NM_030209	Crispld2	LCCL domain containing cysteine-rich secretory,LCCL domain containing cysteine-rich secretory,
chr17	84746284	84749919	-111	-2.13265	2.13265	1.26972e-09	5.01722e-08	NM_183021	Thada	n/a
chr10	89135797	89137841	-65	-4.61111	4.61111	1.27523e-09	5.0349e-08	NM_198021	Scyl2	D10Ertd802e protein,D10Ertd802e protein,D10Ertd802e protein,D10Ertd802e protein,
chr2	145038136	145040312	-79	-3.13514	3.13514	1.28879e-09	5.07827e-08	NM_053195	Slc24a3	solute carrier family 24,solute carrier family 24,
chr7	88790486	88795583	-111	-2.16842	2.16842	1.30987e-09	5.14535e-08	NM_001164087	Homer2	n/a
chr11	32816638	32819985	-88	-2.79592	2.79592	1.32996e-09	5.20887e-08	NM_027050	1700008A04Rik	n/a
chr4	117671293	117675150	-109	-2.17204	2.17204	1.34749e-09	5.26402e-08	NM_009711	Artn	artemin,artemin,artemin,
chr1	188675478	188677597	-77	-3.33333	3.33333	1.36719e-09	5.32564e-08	NM_026041	Rrp15	ribosomal RNA processing 15 homolog
chr16	45692034	45694489	-77	-3.33333	3.33333	1.36719e-09	5.32564e-08	NM_001162879	Tmprss7	n/a
chr14	103306235	103309314	-95	-2.48438	2.48438	1.38616e-09	5.38466e-08	NM_177715	Kctd12	potassium channel tetramerization domain
chr5	123089850	123093230	-119	-2.00847	2.00847	1.3945e-09	5.4105e-08	NM_011027	P2rx7	purinergic receptor P2X7 isoform a
chr10	29314794	29316867	-75	-3.58621	3.58621	1.3981e-09	5.42165e-08	NM_028351	Rspo3	R-spondin 3
chr2	68708679	68711764	-96	-2.47692	2.47692	1.406e-09	5.44603e-08	NM_172856	Lass6	longevity assurance homolog 6
chr4	123008588	123010864	-107	-2.22989	2.22989	1.42698e-09	5.51053e-08	NM_022033	Oxct2a	3-oxoacid CoA transferase 2A
chr3	131259608	131261693	-106	-2.23256	2.23256	1.43983e-09	5.54985e-08	NM_011863	Papss1	3'-phosphoadenosine 5'-phosphosulfate synthase,3'-phosphoadenosine 5'-phosphosulfate synthase,3'-phosphoadenosine 5'-phosphosulfate synthase,3'-phosphoadenosine 5'-phosphosulfate synthase,
chr16	90524147	90526898	-131	-1.88514	1.88514	1.45192e-09	5.58672e-08	NM_015755	Hunk	hormonally upregulated Neu-associated kinase
chr14	101064983	101067436	-70	-3.91667	3.91667	1.45606e-09	5.5993e-08	NM_010636	Klf12	Kruppel-like factor 12
chr11	36266985	36270283	-98	-2.4	2.4	1.46486e-09	5.62603e-08	NM_170779	Wwc1	WW, C2 and coiled-coil domain containing 1,WW, C2 and coiled-coil domain containing 1,
chr1	75248207	75250935	-98	-2.38028	2.38028	1.47452e-09	5.6553e-08	NM_008985	Ptprn	protein tyrosine phosphatase, receptor type, N,protein tyrosine phosphatase, receptor type, N,
chr4	9049942	9052114	-98	-2.38028	2.38028	1.47452e-09	5.6553e-08	NM_028940	Clvs1	retinaldehyde binding protein 1-like 1,retinaldehyde binding protein 1-like 1,
chr8	118599923	118601989	-65	-5.0625	5.0625	1.48073e-09	5.67405e-08	NM_001025577	Maf	avian musculoaponeurotic fibrosarcoma (v-maf),avian musculoaponeurotic fibrosarcoma (v-maf),
chr6	80573783	80576785	-84	-2.86667	2.86667	1.48075e-09	5.67411e-08	NM_178731	Lrrtm4	leucine rich repeat transmembrane neuronal 4
chr1	153162275	153166703	-99	-2.375	2.375	1.48222e-09	5.67855e-08	NM_001039511	Ivns1abp	influenza virus NS1A binding protein isoform 1,influenza virus NS1A binding protein isoform 1,
chr2	33012487	33015285	-99	-2.375	2.375	1.48222e-09	5.67855e-08	NM_011923	Angptl2	angiopoietin-like 2
chr9	65237256	65239385	-100	-2.36986	2.36986	1.48799e-09	5.69594e-08	NM_028974	Kbtbd13	n/a
chr12	112506579	112509359	-103	-2.3038	2.3038	1.48965e-09	5.70093e-08	NM_033603	Amn	amnionless,amnionless,
chr14	68486446	68490530	-103	-2.3038	2.3038	1.48965e-09	5.70093e-08	NM_177780	Dock5	dedicator of cytokinesis 5,dedicator of cytokinesis 5,
chr2	119121976	119124427	-101	-2.31169	2.31169	1.49421e-09	5.71465e-08	NM_172269	Vps18	vacuolar protein sorting 18,vacuolar protein sorting 18,vacuolar protein sorting 18,
chr12	33748433	33753171	-124	-1.93939	1.93939	1.52804e-09	5.81588e-08	NM_001024478	Cdhr3	hypothetical protein LOC68764
chr17	30109269	30112911	-117	-2.0354	2.0354	1.54547e-09	5.86766e-08	NM_148926	Zfand3	zinc finger, AN1-type domain 3,zinc finger, AN1-type domain 3,
chr5	116593033	116596655	-120	-1.97561	1.97561	1.5625e-09	5.92119e-08	NM_001101546	Tmem233	n/a
chr18	84498057	84501994	-92	-2.55932	2.55932	1.68877e-09	6.31387e-08	NM_146090	Zadh2	zinc binding alcohol dehydrogenase, domain
chr9	99346262	99348306	-63	-5.2	5.2	1.70528e-09	6.36446e-08	NM_001165957	Txndc6	n/a
chr3	97440482	97442713	-74	-3.64286	3.64286	1.72152e-09	6.41403e-08	NM_001161765	Fmo5	n/a
chr3	122108852	122111710	-130	-1.86667	1.86667	1.72601e-09	6.42769e-08	NM_013867	Bcar3	breast cancer anti-estrogen resistance 3
chr1	71629033	71634317	-127	-1.88811	1.88811	1.73618e-09	6.45865e-08	NM_026195	Atic	5-aminoimidazole-4-carboxamide ribonucleotide,5-aminoimidazole-4-carboxamide ribonucleotide,
chr16	64694246	64696690	-79	-3.13514	3.13514	1.74193e-09	6.47608e-08	NM_026273	4930453N24Rik	hypothetical protein LOC67609,hypothetical protein LOC67609,
chr10	14130535	14132579	-83	-2.97619	2.97619	1.7826e-09	6.599e-08	NM_001002268	Gpr126	G protein-coupled receptor 126
chr11	8906545	8909356	-83	-2.97619	2.97619	1.7826e-09	6.599e-08	NM_008316	Hus1	Hus1 homolog,Hus1 homolog,
chr2	179509749	179513025	-94	-2.51613	2.51613	1.78369e-09	6.60228e-08	NM_001081092	Taf4a	TAF4A RNA polymerase II, TATA box binding
chr7	137102685	137105373	-87	-2.70588	2.70588	1.83107e-09	6.74408e-08	NM_010207	Fgfr2	fibroblast growth factor receptor 2 isoform,fibroblast growth factor receptor 2 isoform,fibroblast growth factor receptor 2 isoform,
chr7	108035597	108038941	-121	-1.968	1.968	1.83955e-09	6.76931e-08	NM_177073	Relt	RELT tumor necrosis factor receptor
chr8	128144253	128149958	-144	-1.74611	1.74611	1.86421e-09	6.84244e-08	NM_028908	4933403G14Rik	hypothetical protein LOC74393
chrX	71136151	71139174	-79	-3.07895	3.07895	1.87048e-09	6.86096e-08	NM_019404	Avpr2	arginine vasopressin receptor 2
chr5	106583463	106585826	-83	-2.88636	2.88636	1.88032e-09	6.89e-08	NM_018759	Zfp326	zinc finger protein 326
chr9	45047594	45049646	-83	-2.88636	2.88636	1.88032e-09	6.89e-08	NM_008348	Il10ra	interleukin 10 receptor, alpha,interleukin 10 receptor, alpha,
chr10	22771365	22773409	-71	-3.73077	3.73077	1.88172e-09	6.89413e-08	NM_011545	Tcf21	transcription factor 21
chr19	28976934	28982547	-117	-2.02632	2.02632	1.89179e-09	6.92379e-08	NM_028922	Ppapdc2	phosphatidic acid phosphatase type 2 domain
chr10	39244243	39247082	-97	-2.38571	2.38571	1.90132e-09	6.95179e-08	NM_134000	Traf3ip2	Traf3 interacting protein 2
chr1	88410403	88414439	-98	-2.36111	2.36111	1.91954e-09	7.00515e-08	NM_008972	Ptma	prothymosin alpha
chr15	78554866	78557215	-98	-2.36111	2.36111	1.91954e-09	7.00515e-08	NM_183141	Elfn2	leucine rich repeat containing 62,leucine rich repeat containing 62,
chr11	89482739	89486063	-99	-2.35616	2.35616	1.9249e-09	7.02083e-08	NM_001080933	Ankfn1	ankyrin-repeat and fibronectin type III domain
chr13	45636851	45639035	-99	-2.35616	2.35616	1.9249e-09	7.02083e-08	NM_025508	Gmpr	guanosine monophosphate reductase
chr11	44295804	44297969	-89	-2.67925	2.67925	1.95565e-09	7.11035e-08	NM_024475	Ublcp1	ubiquitin-like domain containing CTD phosphatase,ubiquitin-like domain containing CTD phosphatase,ubiquitin-like domain containing CTD phosphatase,
chr19	55571082	55576688	-130	-1.85526	1.85526	1.97271e-09	7.15976e-08	NM_016862	Vti1a	vesicle transport through interaction with,vesicle transport through interaction with,vesicle transport through interaction with,vesicle transport through interaction with,
chr7	27560809	27562878	-84	-2.86667	2.86667	1.97664e-09	7.17114e-08	NM_007814	Cyp2b19	cytochrome P450, family 2, subfamily b,,cytochrome P450, family 2, subfamily b,,
chr14	46244174	46246292	-74	-3.3871	3.3871	2.10957e-09	7.55009e-08	NM_001042719	Ddhd1	DDHD domain containing 1 isoform 3,DDHD domain containing 1 isoform 3,
chr10	58255181	58257590	-72	-3.66667	3.66667	2.114e-09	7.56255e-08	NM_172788	Sh3rf3	SH3 multiple domains 4
chr11	4559570	4561804	-72	-3.66667	3.66667	2.114e-09	7.56255e-08	NM_029291	Ascc2	activating signal cointegrator 1 complex subunit
chr1	179032112	179034156	-65	-4.42105	4.42105	2.12755e-09	7.60057e-08	NM_011785	Akt3	thymoma viral proto-oncogene 3
chr9	89208032	89210079	-65	-4.42105	4.42105	2.12755e-09	7.60057e-08	NM_026829	Mthfs	5, 10-methenyltetrahydrofolate synthetase,5, 10-methenyltetrahydrofolate synthetase,5, 10-methenyltetrahydrofolate synthetase,5, 10-methenyltetrahydrofolate synthetase,5, 10-methenyltetrahydrofolate synthetase,
chr18	25126543	25128751	-81	-3.025	3.025	2.12924e-09	7.60529e-08	NM_001142697	5730494M16Rik	n/a
chr10	76842026	76844251	-78	-3.22857	3.22857	2.18528e-09	7.76971e-08	NM_130895	Adarb1	adenosine deaminase, RNA-specific, B1 isoform 1,adenosine deaminase, RNA-specific, B1 isoform 1,
chr13	93125375	93127473	-78	-3.22857	3.22857	2.18528e-09	7.76971e-08	NM_010829	Msh3	mutS homolog 3,mutS homolog 3,mutS homolog 3,
chr14	63590991	63594217	-91	-2.54237	2.54237	2.21482e-09	7.85658e-08	NM_001037751	Defb48	hypothetical LOC432867
chr13	109005152	109007732	-81	-2.97561	2.97561	2.25821e-09	7.98342e-08	NM_029001	Elovl7	elongation of very long chain fatty acids-like
chr3	30495937	30498228	-81	-2.97561	2.97561	2.25821e-09	7.98342e-08	NM_029690	Arpm1	actin related protein M1
chr2	100965638	100967682	-70	-3.8	3.8	2.29214e-09	8.08202e-08	NM_009020	Rag2	recombination activating gene 2
chr4	87768600	87771640	-93	-2.52459	2.52459	2.29515e-09	8.09074e-08	NM_001081184	BC057079	hypothetical protein LOC230393,hypothetical protein LOC230393,
chr2	31316785	31322265	-105	-2.2069	2.2069	2.33078e-09	8.19368e-08	NM_007494	Ass1	argininosuccinate synthetase,argininosuccinate synthetase,argininosuccinate synthetase,
chr1	183301229	183306288	-136	-1.79532	1.79532	2.35316e-09	8.25804e-08	NM_001160211	Cnih3	n/a
chr14	22385685	22389868	-104	-2.2093	2.2093	2.35594e-09	8.26602e-08	NM_017479	Myst4	MYST histone acetyltransferase monocytic,MYST histone acetyltransferase monocytic,
chr10	40637169	40639213	-73	-3.60714	3.60714	2.35789e-09	8.27162e-08	NM_031877	Wasf1	WASP family 1
chr14	70965958	70968266	-93	-2.45312	2.45312	2.36143e-09	8.28175e-08	NM_153136	Nudt18	nudix (nucleoside diphosphate linked moiety
chr3	89319075	89321539	-94	-2.44615	2.44615	2.38926e-09	8.36139e-08	NM_080466	Kcnn3	potassium intermediate/small conductance
chr5	30681927	30688674	-177	-1.5463	1.5463	2.39281e-09	8.37152e-08	NM_001033460	Gm1060	hypothetical protein LOC381738
chr3	39252155	39254199	-68	-4.09091	4.09091	2.42878e-09	8.47389e-08	NM_183221	Fat4	FAT tumor suppressor homolog 4,FAT tumor suppressor homolog 4,
chr15	82185972	82189499	-122	-1.9313	1.9313	2.43738e-09	8.49827e-08	NM_025987	Ndufa6	NADH dehydrogenase (ubiquinone) 1 alpha
chr13	108077911	108081290	-96	-2.37143	2.37143	2.46573e-09	8.57845e-08	NM_008442	Kif2a	kinesin family member 2A,kinesin family member 2A,kinesin family member 2A,kinesin family member 2A,
chr8	35099476	35103084	-96	-2.37143	2.37143	2.46573e-09	8.57845e-08	NM_019733	Rbpms	RNA binding protein gene with multiple splicing
chr7	120253171	120256059	-97	-2.3662	2.3662	2.47638e-09	8.60846e-08	NM_007489	Arntl	aryl hydrocarbon receptor nuclear,aryl hydrocarbon receptor nuclear,aryl hydrocarbon receptor nuclear,aryl hydrocarbon receptor nuclear,
chr2	84947246	84949392	-99	-2.28571	2.28571	2.48265e-09	8.62611e-08	NM_011784	Aplnr	angiotensin II receptor-like 1
chr15	44644515	44646559	-66	-4.3	4.3	2.50461e-09	8.68781e-08	NM_176998	5730410E15Rik	Golgi-localized syntaphilin-related protein
chr4	40221965	40225026	-78	-3.05263	3.05263	2.52091e-09	8.73347e-08	NM_001033305	Ndufb6	NADH dehydrogenase (ubiquinone) 1 beta
chr18	65862893	65873404	-146	-1.7122	1.7122	2.52844e-09	8.75455e-08	NM_177028	5330437I02Rik	hypothetical protein LOC319888
chr6	90698980	90706171	-114	-2.02703	2.02703	2.56381e-09	8.85312e-08	NM_001134383	Iqsec1	n/a
chr12	52868598	52870642	-88	-2.66038	2.66038	2.58103e-09	8.90092e-08	NM_144788	Hectd1	n/a
chr5	36240267	36242413	-70	-3.69231	3.69231	2.58827e-09	8.92098e-08	NM_027373	Afap1	actin filament associated protein 1
chr3	95130114	95132158	-74	-3.55172	3.55172	2.6122e-09	8.98713e-08	NM_029789	Lass2	longevity assurance homolog 2
chr7	35879457	35882015	-74	-3.55172	3.55172	2.6122e-09	8.98713e-08	NM_007678	Cebpa	CCAAT/enhancer binding protein alpha
chr7	120403631	120406156	-108	-2.1134	2.1134	2.63718e-09	9.05593e-08	NM_007489	Arntl	aryl hydrocarbon receptor nuclear,aryl hydrocarbon receptor nuclear,aryl hydrocarbon receptor nuclear,aryl hydrocarbon receptor nuclear,
chr17	64998076	65000970	-79	-3.02564	3.02564	2.68983e-09	9.20008e-08	NM_008549	Man2a1	mannosidase 2, alpha 1
chr18	55079130	55081512	-79	-3.02564	3.02564	2.68983e-09	9.20008e-08	NM_175751	Zfp608	zinc finger protein 608
chr1	73470379	73473413	-89	-2.61818	2.61818	2.72237e-09	9.28862e-08	NM_009407	Tnp1	transition protein 1
chr13	112588028	112595120	-117	-1.99153	1.99153	2.73623e-09	9.32619e-08	NM_011945	Map3k1	mitogen activated protein kinase kinase kinase
chr1	128876145	128879905	-89	-2.5614	2.5614	2.78674e-09	9.46246e-08	NM_176957	Nckap5	Nck-associated protein 5 isoform 3,Nck-associated protein 5 isoform 3,
chr2	8456892	8459018	-84	-2.78723	2.78723	2.87571e-09	9.70001e-08	NM_001110231	Celf2	n/a
chr5	89773701	89777381	-84	-2.78723	2.78723	2.87571e-09	9.70001e-08	NM_008096	Gc	group specific component
chr3	121619393	121625269	-105	-2.16667	2.16667	2.89971e-09	9.76358e-08	NM_172525	Arhgap29	Rho GTPase activating protein 29,Rho GTPase activating protein 29,Rho GTPase activating protein 29,
chr4	56736695	56740123	-105	-2.16667	2.16667	2.89971e-09	9.76358e-08	NM_025271	Actl7b	actin-like 7b
chr1	64279806	64282409	-71	-3.62963	3.62963	2.90038e-09	9.76535e-08	NM_033563	Klf7	Kruppel-like factor 7 (ubiquitous),Kruppel-like factor 7 (ubiquitous),Kruppel-like factor 7 (ubiquitous),
chr1	156206655	156208699	-63	-4.9375	4.9375	2.91777e-09	9.81123e-08	NM_009782	Cacna1e	calcium channel, voltage-dependent, R type,
chr17	76232562	76235794	-77	-3.2	3.2	2.95488e-09	9.90877e-08	NM_133747	Fam98a	hypothetical protein LOC72722
chr6	135517438	135519530	-64	-4.36842	4.36842	2.96928e-09	9.9465e-08	NM_010128	Emp1	epithelial membrane protein 1
chr12	60281234	60284591	-104	-2.1954	2.1954	2.97514e-09	9.9618e-08	NM_001033156	Fbxo33	F-box protein 33
chr7	134378818	134381340	-104	-2.1954	2.1954	2.97514e-09	9.9618e-08	NM_146201	Zfp553	zinc finger protein 553,zinc finger protein 553,zinc finger protein 553,zinc finger protein 553,
chr2	158337180	158341675	-129	-1.84868	1.84868	2.98325e-09	9.983e-08	NM_001145015	Arhgap40	n/a
chr8	96843816	96846118	-85	-2.77083	2.77083	2.99012e-09	1.00009e-07	NM_019415	Slc12a3	solute carrier family 12, member 3,solute carrier family 12, member 3,solute carrier family 12, member 3,solute carrier family 12, member 3,
chr17	71248718	71252159	-92	-2.4375	2.4375	3.07817e-09	1.02476e-07	NM_001164074	Tgif1	n/a
chr8	120562164	120565866	-92	-2.4375	2.4375	3.07817e-09	1.02476e-07	NM_026758	Mphosph6	M phase phosphoprotein 6
chr10	118679578	118683948	-102	-2.2439	2.2439	3.1005e-09	1.03098e-07	NM_027994	Cand1	n/a
chr6	146385726	146388821	-94	-2.42424	2.42424	3.13839e-09	1.04149e-07	NM_010586	Itpr2	inositol 1,4,5-triphosphate receptor 2 isoform
chr8	17454881	17457025	-74	-3.3125	3.3125	3.14679e-09	1.04382e-07	NM_053171	Csmd1	CUB and Sushi multiple domains 1
chr1	90803536	90805807	-101	-2.2625	2.2625	3.14786e-09	1.04412e-07	NM_133816	Sh3bp4	SH3-domain binding protein 4
chr1	64664587	64666631	-69	-3.76	3.76	3.15865e-09	1.0471e-07	NM_025964	Fam119a	hypothetical protein LOC67099,hypothetical protein LOC67099,
chr2	89805984	89808225	-69	-3.76	3.76	3.15865e-09	1.0471e-07	NM_146981	Olfr1260	olfactory receptor 1260
chr10	19315330	19319483	-95	-2.35714	2.35714	3.19494e-09	1.05711e-07	NM_010511	Ifngr1	interferon gamma receptor 1
chr1	158371465	158373633	-85	-2.66667	2.66667	3.20632e-09	1.06025e-07	NM_009230	Soat1	sterol O-acyltransferase 1
chr11	117492833	117495334	-97	-2.34722	2.34722	3.21111e-09	1.06156e-07	NM_198022	Tnrc6c	trinucleotide repeat containing 6C,trinucleotide repeat containing 6C,trinucleotide repeat containing 6C,
chr4	117062054	117064453	-97	-2.32877	2.32877	3.21307e-09	1.0621e-07	NM_025739	Rnf220	hypothetical protein LOC66743,hypothetical protein LOC66743,hypothetical protein LOC66743,hypothetical protein LOC66743,hypothetical protein LOC66743,
chr18	54350693	54352737	-72	-3.57143	3.57143	3.22696e-09	1.06592e-07	NM_152809	Csnk1g3	casein kinase 1, gamma 3
chr4	135199244	135207673	-164	-1.5942	1.5942	3.25276e-09	1.073e-07	NM_174851	Il28ra	interleukin 28 receptor alpha
chr7	20349681	20354279	-134	-1.8024	1.8024	3.2538e-09	1.07329e-07	NM_020486	Bcam	basal cell adhesion molecule
chr16	72078907	72080951	-81	-2.84091	2.84091	3.35385e-09	1.10057e-07	NM_019413	Robo1	roundabout homolog 1
chr14	72699935	72705991	-113	-2.0463	2.0463	3.38624e-09	1.10934e-07	NM_207636	Fndc3a	fibronectin type III domain containing 3a,fibronectin type III domain containing 3a,
chr18	62255618	62264151	-125	-1.88652	1.88652	3.39229e-09	1.11098e-07	NM_007420	Adrb2	adrenergic receptor, beta 2
chr18	21650104	21652222	-78	-3.05263	3.05263	3.39463e-09	1.11161e-07	NM_001081403	Klhl14	kelch-like 14
chr9	20327683	20329854	-75	-3.27273	3.27273	3.42426e-09	1.1196e-07	NM_001082485	5730601F06Rik	n/a
chr9	110515996	110518040	-65	-4.25	4.25	3.48516e-09	1.13595e-07	NM_026012	Nradd	death domain containing membrane protein NRADD
chr6	93585196	93587846	-82	-2.82222	2.82222	3.51315e-09	1.14344e-07	NM_001083321	Magi1	membrane associated guanylate kinase, WW and PDZ
chr4	151148797	151151440	-106	-2.13978	2.13978	3.52337e-09	1.14616e-07	NM_001081557	Camta1	n/a
chr4	123750413	123752935	-70	-3.69231	3.69231	3.55739e-09	1.15521e-07	NM_017475	Rragc	small GTPase homolog
chrX	97048189	97050281	-73	-3.51724	3.51724	3.56632e-09	1.15759e-07	NM_001081283	Tmem28	predicted gene, EG620592
chr16	43361000	43363294	-78	-3	3	3.61486e-09	1.17044e-07	NM_019778	Zbtb20	zinc finger and BTB domain containing 20,zinc finger and BTB domain containing 20,zinc finger and BTB domain containing 20,zinc finger and BTB domain containing 20,
chr6	108267483	108269527	-78	-3	3	3.61486e-09	1.17044e-07	NM_010585	Itpr1	inositol 1,4,5-triphosphate receptor 1,inositol 1,4,5-triphosphate receptor 1,
chr8	122861344	122865217	-110	-2.04762	2.04762	3.64049e-09	1.1772e-07	NM_198671	Gse1	genetic suppressor element 1,genetic suppressor element 1,genetic suppressor element 1,genetic suppressor element 1,
chr12	72379397	72383380	-88	-2.54386	2.54386	3.65857e-09	1.18196e-07	NM_021532	Dact1	dapper 1
chr8	42175104	42178927	-88	-2.54386	2.54386	3.65857e-09	1.18196e-07	NM_001005864	Mtus1	mitochondrial tumor suppressor 1 isoform 3
chr9	45257319	45259953	-83	-2.80435	2.80435	3.66839e-09	1.18454e-07	NM_001081270	Dscaml1	Down syndrome cell adhesion molecule-like 1
chr9	29704473	29707386	-89	-2.53448	2.53448	3.73207e-09	1.20121e-07	NM_172290	Ntm	neurotrimin,neurotrimin,neurotrimin,
chr10	82707865	82712864	-123	-1.8913	1.8913	3.77831e-09	1.21325e-07	NM_177388	Slc41a2	solute carrier family 41, member 2
chr5	83314021	83316168	-67	-3.79167	3.79167	3.84098e-09	1.22948e-07	NM_153801	Tecrl	steroid 5 alpha-reductase 2-like 2
chr16	45998210	46000309	-90	-2.5	2.5	3.86107e-09	1.23466e-07	NM_001134480	Plcxd2	n/a
chr15	84630934	84633102	-102	-2.2	2.2	3.88724e-09	1.2414e-07	NM_001081166	Phf21b	PHD finger protein 21B,PHD finger protein 21B,PHD finger protein 21B,
chr3	151778525	151781168	-92	-2.48387	2.48387	3.96573e-09	1.26149e-07	NM_016867	Gipc2	GIPC PDZ domain containing family, member 2
chr10	27916728	27918772	-70	-3.59259	3.59259	3.97617e-09	1.26415e-07	NM_008983	Ptprk	protein tyrosine phosphatase, receptor type, K,protein tyrosine phosphatase, receptor type, K,protein tyrosine phosphatase, receptor type, K,protein tyrosine phosphatase, receptor type, K,
chr13	91773036	91775114	-70	-3.59259	3.59259	3.97617e-09	1.26415e-07	NM_028790	Acot12	acyl-CoA thioesterase 12
chr6	16948874	16951006	-70	-3.59259	3.59259	3.97617e-09	1.26415e-07	NM_207176	Tes	testis derived transcript isoform 2
chr6	82830866	82833602	-76	-3.17143	3.17143	3.99213e-09	1.26821e-07	NM_001113481	Sema4f	n/a
chr10	82510390	82512725	-91	-2.42188	2.42188	4.00894e-09	1.27248e-07	NM_021439	Chst11	carbohydrate sulfotransferase 11
chr2	153544200	153547031	-100	-2.25	2.25	4.03692e-09	1.27957e-07	NM_007896	Mapre1	microtubule-associated protein, RP/EB family,
chr16	17848749	17851439	-92	-2.41538	2.41538	4.04611e-09	1.28189e-07	NM_030558	Car15	carbonic anhydrase 15
chr19	44664522	44666748	-92	-2.41538	2.41538	4.04611e-09	1.28189e-07	NM_176958	Hif1an	hypoxia-inducible factor 1, alpha subunit,hypoxia-inducible factor 1, alpha subunit,
chr6	101302243	101305141	-92	-2.41538	2.41538	4.04611e-09	1.28189e-07	NM_018884	Pdzrn3	PDZ domain containing RING finger 3
chr16	9782629	9785401	-108	-2.09091	2.09091	4.06448e-09	1.28654e-07	NM_008170	Grin2a	glutamate receptor, ionotropic, NMDA2A (epsilon
chr3	9446357	9448546	-93	-2.40909	2.40909	4.07731e-09	1.28977e-07	NM_133218	Zfp704	zinc finger protein 704
chr4	21376136	21378242	-62	-4.875	4.875	4.09211e-09	1.2935e-07	NM_001080771	Prdm13	PR domain containing 13
chr11	33215884	33219453	-98	-2.27273	2.27273	4.11097e-09	1.29824e-07	NM_019916	Tlx3	T-cell leukemia, homeobox 3
chr16	89838268	89844448	-127	-1.85811	1.85811	4.11478e-09	1.2992e-07	NM_001145887	Tiam1	n/a
chr13	114750239	114752513	-96	-2.31507	2.31507	4.14586e-09	1.30699e-07	NM_172595	Arl15	ADP-ribosylation factor-like 15
chr2	94764304	94767926	-85	-2.66667	2.66667	4.23725e-09	1.3298e-07	NM_007466	Api5	apoptosis inhibitor 5
chr2	94417730	94420412	-73	-3.28125	3.28125	4.27605e-09	1.33942e-07	NM_007466	Api5	apoptosis inhibitor 5
chr1	170897694	170900818	-76	-3.05405	3.05405	4.27952e-09	1.34028e-07	NM_183355	Pbx1	pre B-cell leukemia transcription factor 1
chr4	11711090	11713134	-68	-3.72	3.72	4.34941e-09	1.35752e-07	NM_019753	Cdh17	cadherin 17,cadherin 17,
chr1	71476532	71479096	-85	-2.63462	2.63462	4.36402e-09	1.36111e-07	NM_175210	Abca12	n/a
chr19	38816407	38818570	-85	-2.63462	2.63462	4.36402e-09	1.36111e-07	NM_021315	Noc3l	nucleolar complex associated 3 homolog
chr10	70150437	70152913	-71	-3.53571	3.53571	4.41281e-09	1.37305e-07	NM_178621	Phyhipl	phytanoyl-CoA hydroxylase interacting,phytanoyl-CoA hydroxylase interacting,phytanoyl-CoA hydroxylase interacting,
chr2	155131612	155133736	-71	-3.53571	3.53571	4.41281e-09	1.37305e-07	NM_025735	Map1lc3a	microtubule-associated protein 1 light chain 3
chr5	45858399	45860580	-71	-3.53571	3.53571	4.41281e-09	1.37305e-07	NM_001163317	Clrn2	n/a
chr3	148720004	148723613	-110	-2.03774	2.03774	4.47209e-09	1.38749e-07	NM_001081298	Lphn2	latrophilin 2,latrophilin 2,latrophilin 2,
chr9	46783820	46789749	-110	-2.03774	2.03774	4.47209e-09	1.38749e-07	NM_001025600	Cadm1	immunoglobulin superfamily, member 4A isoform d,immunoglobulin superfamily, member 4A isoform d,
chr1	162783667	162787744	-86	-2.62264	2.62264	4.48384e-09	1.39035e-07	NM_001024952	Rc3h1	roquin
chr11	113433608	113436061	-86	-2.62264	2.62264	4.48384e-09	1.39035e-07	NM_001166503	Slc39a11	n/a
chr9	116887224	116889825	-86	-2.62264	2.62264	4.48384e-09	1.39035e-07	NM_001172126	Rbms3	n/a
chr10	59554106	59558328	-114	-1.9913	1.9913	4.52792e-09	1.40123e-07	NM_052994	Spock2	sparc/osteonectin, cwcv and kazal-like domains
chr2	179135279	179140452	-114	-1.9913	1.9913	4.52792e-09	1.40123e-07	NM_009867	Cdh4	cadherin 4
chr14	8754131	8757858	-117	-1.94355	1.94355	4.56848e-09	1.41121e-07	NM_007870	Dnase1l3	deoxyribonuclease 1-like 3 precursor
chr12	11403016	11406908	-87	-2.61111	2.61111	4.59641e-09	1.41807e-07	NM_012038	Vsnl1	visinin-like 1
chr5	49640639	49642683	-67	-4.04545	4.04545	4.65238e-09	1.43174e-07	NM_030265	Kcnip4	potassium channel interacting protein 4,potassium channel interacting protein 4,
chr3	129184751	129188640	-103	-2.14444	2.14444	4.69663e-09	1.44251e-07	NM_130450	Elovl6	elongation of very long chain fatty acids-like,elongation of very long chain fatty acids-like,
chr6	127586098	127589085	-87	-2.58182	2.58182	4.70149e-09	1.44369e-07	NM_001033464	Efcab4b	EF-hand calcium binding domain 4B
chr2	133334049	133338875	-116	-1.94309	1.94309	4.71506e-09	1.44698e-07	NM_007553	Bmp2	bone morphogenetic protein 2
chr3	157106765	157108809	-61	-5.06667	5.06667	4.74942e-09	1.4553e-07	NM_017381	Zranb2	zinc finger, RAN-binding domain containing 2
chr11	105365103	105368699	-102	-2.17241	2.17241	4.83531e-09	1.47598e-07	NM_001039242	2015-03-10	membrane-associated ring finger (C3HC4) 10
chr19	6460110	6462709	-102	-2.17241	2.17241	4.83531e-09	1.47598e-07	NM_020253	Nrxn2	neurexin II,neurexin II,neurexin II,
chr11	54148618	54154903	-121	-1.88321	1.88321	4.83863e-09	1.47677e-07	NM_001033599	Acsl6	acyl-CoA synthetase long-chain family member 6,acyl-CoA synthetase long-chain family member 6,acyl-CoA synthetase long-chain family member 6,acyl-CoA synthetase long-chain family member 6,
chr3	56791876	56794209	-69	-3.65385	3.65385	4.88554e-09	1.488e-07	NM_008536	Tm4sf1	transmembrane 4 superfamily member 1,transmembrane 4 superfamily member 1,
chr16	21408981	21411474	-88	-2.51724	2.51724	4.88842e-09	1.48868e-07	NM_001081366	Vps8	vacuolar protein sorting 8 homolog
chr16	7140157	7142618	-75	-3.20588	3.20588	5.01415e-09	1.5188e-07	NM_183188	A2bp1	ataxin 2 binding protein 1 isoform alpha
chr16	21579583	21582784	-100	-2.19048	2.19048	5.02077e-09	1.52039e-07	NM_001001881	2510009E07Rik	hypothetical protein LOC72190
chr17	71615966	71619349	-100	-2.19048	2.19048	5.02077e-09	1.52039e-07	NM_145158	Emilin2	elastin microfibril interfacer 2,elastin microfibril interfacer 2,elastin microfibril interfacer 2,
chr11	7085085	7088221	-82	-2.74468	2.74468	5.06708e-09	1.53145e-07	NM_008341	Igfbp1	insulin-like growth factor binding protein 1
chr16	14409289	14414193	-100	-2.21951	2.21951	5.0755e-09	1.53345e-07	NM_008576	Abcc1	ATP-binding cassette, sub-family C, member 1
chrX	7388495	7390904	-78	-2.95	2.95	5.13776e-09	1.54825e-07	NM_008423	Kcnd1	potassium voltage-gated channel, Shal-related
chrX	137584285	137587246	-169	-1.55229	1.55229	5.19435e-09	1.56163e-07	NM_174875	Atg4a	autophagy-related 4A-like
chr18	39890515	39893193	-83	-2.72917	2.72917	5.25113e-09	1.575e-07	NM_011033	Pabpc2	poly A binding protein, cytoplasmic 2
chr5	96963190	96967680	-97	-2.24359	2.24359	5.25138e-09	1.57505e-07	NM_175473	Fras1	Fras1 protein
chr5	140230499	140233881	-97	-2.24359	2.24359	5.25138e-09	1.57505e-07	NM_026748	Ints1	integrator complex subunit 1
chr3	129764671	129767914	-91	-2.4	2.4	5.25834e-09	1.57669e-07	NM_207209	Sec24b	SEC24 related gene family, member B,SEC24 related gene family, member B,
chr3	130940443	130942745	-97	-2.25974	2.25974	5.28317e-09	1.58251e-07	NM_008212	Hadh	L-3-hydroxyacyl-Coenzyme A dehydrogenase,L-3-hydroxyacyl-Coenzyme A dehydrogenase,
chr2	164024573	164026685	-92	-2.39394	2.39394	5.29245e-09	1.58468e-07	NM_183271	Wfdc15a	WAP four-disulfide core domain-like 1
chr12	99464395	99466484	-72	-3.32258	3.32258	5.3301e-09	1.59348e-07	NM_008079	Galc	galactosylceramidase
chr1	169539697	169542507	-94	-2.38235	2.38235	5.33811e-09	1.59535e-07	NM_001159731	Rxrg	n/a
chr12	109932855	109935515	-96	-2.31507	2.31507	5.34476e-09	1.59689e-07	NM_001171002	Degs2	n/a
chr12	16029314	16031549	-75	-3.14286	3.14286	5.38883e-09	1.60715e-07	NM_144551	Trib2	tribbles homolog 2
chr6	51508773	51511497	-75	-3.14286	3.14286	5.38883e-09	1.60715e-07	NM_028035	Snx10	sorting nexin 10,sorting nexin 10,sorting nexin 10,
chr17	5834252	5836395	-79	-2.92683	2.92683	5.41783e-09	1.61387e-07	NM_025664	Snx9	sorting nexin 9
chr8	126733679	126736041	-79	-2.92683	2.92683	5.41783e-09	1.61387e-07	NM_139272	Galnt2	UDP-N-acetyl-alpha-D-galactosamine:polypeptide
chr17	63709816	63712274	-69	-3.55556	3.55556	5.44659e-09	1.62092e-07	NM_015794	Fbxl17	n/a
chr2	167713018	167717205	-116	-1.928	1.928	5.50036e-09	1.63409e-07	NM_011201	Ptpn1	protein tyrosine phosphatase, non-receptor type
chr4	102294325	102297536	-84	-2.64706	2.64706	5.59461e-09	1.65708e-07	NM_001177981	Pde4b	n/a
chr1	98354750	98356894	-63	-4.31579	4.31579	5.77198e-09	1.69997e-07	NM_172658	Slco4c1	solute carrier organic anion transporter family,
chr9	56897011	56899911	-79	-2.79545	2.79545	5.96111e-09	1.74518e-07	NM_001110351	Sin3a	n/a
chr10	93031160	93033562	-102	-2.13333	2.13333	5.9697e-09	1.74722e-07	NM_027246	Snrpf	n/a
chr7	147558396	147561324	-67	-3.68	3.68	5.9844e-09	1.75071e-07	NM_146519	Olfr530	olfactory receptor 530
chr13	95801859	95804055	-86	-2.59259	2.59259	6.04107e-09	1.76413e-07	NM_172590	Wdr41	WD repeat domain 41
chr7	83009509	83011913	-108	-2.05882	2.05882	6.04884e-09	1.76596e-07	NM_029652	Klhl25	n/a
chr12	12885375	12887985	-76	-3	3	6.13946e-09	1.78731e-07	NM_008709	Mycn	neuroblastoma myc-related oncogene 1,neuroblastoma myc-related oncogene 1,
chr17	53884807	53886972	-76	-3	3	6.13946e-09	1.78731e-07	NM_001037718	4932415M13Rik	n/a
chr1	130643133	130645814	-87	-2.58182	2.58182	6.17013e-09	1.79451e-07	NM_009911	Cxcr4	chemokine (C-X-C motif) receptor 4,chemokine (C-X-C motif) receptor 4,
chr5	21308023	21310468	-87	-2.58182	2.58182	6.17013e-09	1.79451e-07	NM_011188	Psmc2	proteasome (prosome, macropain) 26S subunit,
chr5	103942229	103944413	-101	-2.17442	2.17442	6.24477e-09	1.81197e-07	NM_011204	Ptpn13	protein tyrosine phosphatase, non-receptor type,protein tyrosine phosphatase, non-receptor type,protein tyrosine phosphatase, non-receptor type,
chr9	121393648	121395963	-101	-2.17442	2.17442	6.24477e-09	1.81197e-07	NM_031161	Cck	cholecystokinin
chr16	95127564	95129727	-73	-3.21212	3.21212	6.2889e-09	1.82226e-07	NM_001025590	Kcnj6	potassium inwardly-rectifying channel J6 isoform,potassium inwardly-rectifying channel J6 isoform,potassium inwardly-rectifying channel J6 isoform,
chr5	134653991	134656036	-73	-3.21212	3.21212	6.2889e-09	1.82226e-07	NM_033572	Wbscr16	Williams-Beuren syndrome chromosome region 16
chr11	97675741	97680520	-111	-2	2	6.34067e-09	1.83429e-07	NM_010688	Lasp1	LIM and SH3 protein 1
chr12	93044158	93046219	-137	-1.71728	1.71728	6.38631e-09	1.84486e-07	NM_175367	Ston2	stonin 2
chr16	91676155	91678284	-66	-4	4	6.43181e-09	1.85537e-07	NM_021720	Donson	downstream neighbor of SON
chr5	21957912	21961672	-81	-2.76087	2.76087	6.47427e-09	1.86515e-07	NM_011959	Orc5l	origin recognition complex subunit 5
chr13	49328264	49330846	-88	-2.49153	2.49153	6.49514e-09	1.86995e-07	NM_025491	Susd3	sushi domain containing 3,sushi domain containing 3,
chr1	12626430	12629474	-77	-2.97436	2.97436	6.51152e-09	1.87371e-07	NM_172294	Sulf1	sulfatase 1,sulfatase 1,sulfatase 1,sulfatase 1,
chr8	67858536	67861419	-89	-2.48333	2.48333	6.58247e-09	1.88996e-07	NM_001166372	2015-03-01	n/a
chr1	66635539	66637875	-71	-3.44828	3.44828	6.63093e-09	1.90102e-07	NM_025683	Rpe	ribulose-5-phosphate-3-epimerase,ribulose-5-phosphate-3-epimerase,
chr9	70984961	70987083	-71	-3.44828	3.44828	6.63093e-09	1.90102e-07	NM_022026	Aqp9	aquaporin 9
chr6	72896127	72898495	-68	-3.61538	3.61538	6.7042e-09	1.91767e-07	NM_001039392	Tmsb10	thymosin, beta 10
chr13	25389161	25391441	-82	-2.74468	2.74468	6.71702e-09	1.92058e-07	NM_009513	Nrsn1	neurensin 1
chr18	55598512	55601666	-82	-2.74468	2.74468	6.71702e-09	1.92058e-07	NM_175751	Zfp608	zinc finger protein 608
chr8	25545485	25547654	-82	-2.74468	2.74468	6.71702e-09	1.92058e-07	NM_026931	1810011O10Rik	thyroid cancer-1
chr15	96025565	96028254	-97	-2.24359	2.24359	6.73606e-09	1.92489e-07	NM_175251	Arid2	AT rich interactive domain 2 (Arid-rfx like)
chr18	77667299	77670461	-96	-2.28	2.28	6.82447e-09	1.94485e-07	NM_001164504	Rnf165	n/a
chr3	100518231	100524249	-121	-1.8705	1.8705	6.85094e-09	1.9508e-07	NM_010763	Man1a2	mannosidase, alpha, class 1A, member 2
chr2	156570671	156575134	-134	-1.7486	1.7486	6.85159e-09	1.95095e-07	NM_001042487	Dlgap4	discs, large homolog-associated protein 4
chr14	119980370	119984099	-95	-2.28378	2.28378	6.85813e-09	1.95242e-07	NM_015820	Hs6st3	heparan sulfate 6-O-sulfotransferase 3
chr10	110528924	110531598	-77	-2.925	2.925	6.87896e-09	1.95709e-07	NM_001003717	Osbpl8	oxysterol-binding protein-like protein 8 isoform
chr10	84145523	84149425	-94	-2.30556	2.30556	6.9025e-09	1.96237e-07	NM_027423	Polr3b	RNA polymerase III subunit RPC2,RNA polymerase III subunit RPC2,
chr2	18737816	18739896	-93	-2.36765	2.36765	6.90644e-09	1.96325e-07	NM_001001334	BC061194	hypothetical protein LOC381350
chr18	20826777	20829055	-93	-2.30986	2.30986	6.9125e-09	1.96461e-07	NM_013697	Ttr	transthyretin
chr15	96204923	96208356	-82	-2.70833	2.70833	6.94939e-09	1.97286e-07	NM_028148	Sfrs2ip	splicing factor, arginine/serine-rich 2,,splicing factor, arginine/serine-rich 2,,
chr6	99551486	99554188	-82	-2.70833	2.70833	6.94939e-09	1.97286e-07	NM_025829	Eif4e3	eukaryotic translation initiation factor 4E
chr5	111635414	111641888	-137	-1.72872	1.72872	6.99723e-09	1.98354e-07	NM_019640	Pitpnb	phosphatidylinositol transfer protein, beta,phosphatidylinositol transfer protein, beta,
chr13	45500198	45505967	-132	-1.76301	1.76301	7.03827e-09	1.99266e-07	NM_181043	Mylip	myosin regulatory light chain interacting
chr3	99784099	99786146	-146	-1.66364	1.66364	7.08983e-09	2.0041e-07	NM_028892	Spag17	sperm associated antigen 17
chr18	44692387	44698984	-130	-1.77844	1.77844	7.18564e-09	2.02526e-07	NM_001085374	Mcc	mutated in colorectal cancers isoform 2
chr10	74386131	74392596	-147	-1.64192	1.64192	7.1922e-09	2.02671e-07	NM_010311	Gnaz	guanine nucleotide binding protein, alpha z,guanine nucleotide binding protein, alpha z,
chr1	133782751	133785045	-71	-3.29032	3.29032	7.24748e-09	2.03885e-07	NM_144875	Rab7l1	RAB7, member RAS oncogene family-like 1
chr4	46897102	46900282	-112	-1.98246	1.98246	7.27653e-09	2.04522e-07	NM_001081141	Gabbr2	gamma-aminobutyric acid (GABA) B receptor 2
chr14	75192304	75196503	-114	-1.92683	1.92683	7.29486e-09	2.04923e-07	NM_016903	Esd	esterase D/formylglutathione hydrolase,esterase D/formylglutathione hydrolase,
chr14	66622806	66627918	-137	-1.71354	1.71354	7.36182e-09	2.06385e-07	NM_178747	Gulo	gulonolactone (L-) oxidase
chr1	90854279	90857036	-83	-2.62745	2.62745	7.38007e-09	2.06782e-07	NM_133816	Sh3bp4	SH3-domain binding protein 4
chr12	120848186	120850437	-83	-2.62745	2.62745	7.38007e-09	2.06782e-07	NM_001163136	Macc1	n/a
chr17	67474085	67477057	-83	-2.62745	2.62745	7.38007e-09	2.06782e-07	NM_008984	Ptprm	protein tyrosine phosphatase, receptor type, M,protein tyrosine phosphatase, receptor type, M,
chr5	107768048	107771079	-83	-2.62745	2.62745	7.38007e-09	2.06782e-07	NM_054054	Brdt	bromodomain, testis-specific isoform A
chr10	57698622	57701771	-117	-1.9	1.9	7.39505e-09	2.07108e-07	NM_001034869	Gm4981	hypothetical protein LOC245263
chr1	78556876	78560312	-84	-2.61538	2.61538	7.57716e-09	2.1136e-07	NM_026713	Mogat1	monoacylglycerol O-acyltransferase 1,monoacylglycerol O-acyltransferase 1,
chr8	50022579	50024635	-84	-2.61538	2.61538	7.57716e-09	2.1136e-07	NM_011857	Odz3	odd Oz/ten-m homolog 3,odd Oz/ten-m homolog 3,
chr1	55666308	55668417	-79	-2.88095	2.88095	7.59304e-09	2.11739e-07	NM_001114663	Plcl1	n/a
chr10	66286600	66297879	-130	-1.76023	1.76023	7.67913e-09	2.13793e-07	NM_178606	Reep3	receptor accessory protein 3
chr13	101257247	101259350	-64	-4.04762	4.04762	7.77333e-09	2.16033e-07	NM_022011	Gtf2h2	general transcription factor II H, polypeptide,general transcription factor II H, polypeptide,general transcription factor II H, polypeptide,
chr5	30657167	30659925	-101	-2.16092	2.16092	7.83178e-09	2.17419e-07	NM_001033460	Gm1060	hypothetical protein LOC381738
chr12	88622282	88624783	-71	-3.21875	3.21875	7.87558e-09	2.18456e-07	NM_146036	Ahsa1	AHA1, activator of heat shock 90kDa protein
chr13	73092166	73094748	-85	-2.57407	2.57407	7.93252e-09	2.198e-07	NM_018885	Irx4	Iroquois related homeobox 4
chr3	144976119	144978550	-85	-2.57407	2.57407	7.93252e-09	2.198e-07	NM_027770	Col24a1	procollagen, type XXIV, alpha 1
chr11	121326752	121331516	-100	-2.16279	2.16279	7.95106e-09	2.20238e-07	NM_029878	Tbcd	tubulin-specific chaperone d
chr12	105911994	105914783	-113	-1.94958	1.94958	8.02995e-09	2.22095e-07	NM_148948	Dicer1	dicer1
chr4	153137158	153141604	-113	-1.94958	1.94958	8.02995e-09	2.22095e-07	NM_175287	A430005L14Rik	hypothetical protein LOC97159
chr1	183405502	183409332	-99	-2.16471	2.16471	8.06581e-09	2.22938e-07	NM_207280	Ccdc121	n/a
chr13	41166312	41168915	-109	-1.99091	1.99091	8.16157e-09	2.25182e-07	NM_008547	Mak	male germ cell-associated kinase,male germ cell-associated kinase,male germ cell-associated kinase,
chr10	60046141	60050728	-104	-2.06122	2.06122	8.35671e-09	2.2973e-07	NM_023370	Cdh23	cadherin 23,cadherin 23,cadherin 23,cadherin 23,
chr10	5380036	5382254	-86	-2.48276	2.48276	8.3642e-09	2.29904e-07	NM_022027	Syne1	synaptic nuclear envelope 1 isoform 2,synaptic nuclear envelope 1 isoform 2,
chr4	45737901	45740662	-86	-2.48276	2.48276	8.3642e-09	2.29904e-07	NM_001033412	Gm829	hypothetical protein LOC329839
chr11	57854576	57856899	-87	-2.47458	2.47458	8.48049e-09	2.32598e-07	NM_028451	Larp1	n/a
chr3	138790797	138793143	-87	-2.47458	2.47458	8.48049e-09	2.32598e-07	NM_001040690	Rap1gds1	RAP1, GTP-GDP dissociation stimulator 1 isoform,RAP1, GTP-GDP dissociation stimulator 1 isoform,
chr2	66134731	66137211	-72	-3.18182	3.18182	8.51162e-09	2.33318e-07	NM_001047604	Ttc21b	tetratricopeptide repeat domain 21B,tetratricopeptide repeat domain 21B,tetratricopeptide repeat domain 21B,
chr5	111359861	111361905	-72	-3.18182	3.18182	8.51162e-09	2.33318e-07	NM_024477	Ttc28	n/a
chr5	148622723	148625102	-72	-3.18182	3.18182	8.51162e-09	2.33318e-07	NM_025624	Pomp	proteasome maturation protein
chr1	181370025	181374189	-131	-1.75723	1.75723	8.54638e-09	2.3412e-07	NM_027188	Smyd3	SET and MYND domain containing 3,SET and MYND domain containing 3,
chr12	111407743	111410251	-88	-2.46667	2.46667	8.58295e-09	2.34963e-07	NM_172119	Dio3	deiodinase, iodothyronine type III
chr2	154406993	154409960	-88	-2.46667	2.46667	8.58295e-09	2.34963e-07	NM_007891	E2f1	E2F transcription factor 1
chr11	72928104	72930165	-80	-2.73913	2.73913	8.58923e-09	2.35107e-07	NM_010353	Gsg2	germ cell-specific gene 2
chr7	91732009	91734645	-96	-2.23077	2.23077	8.63286e-09	2.36111e-07	NM_010176	Fah	fumarylacetoacetate hydrolase
chr18	74049044	74052017	-104	-2.09474	2.09474	8.72685e-09	2.38268e-07	NM_027741	Mro	maestro
chr13	91677439	91679634	-76	-2.94872	2.94872	8.72757e-09	2.38284e-07	NM_024272	Ssbp2	single-stranded DNA binding protein 2 isoform 2
chr9	77659685	77668179	-129	-1.77246	1.77246	8.74447e-09	2.38671e-07	NM_010295	Gclc	glutamate-cysteine ligase, catalytic subunit
chr11	51249367	51251833	-89	-2.43548	2.43548	8.74683e-09	2.38725e-07	NM_153393	Col23a1	procollagen, type XXIII, alpha 1
chr1	64335183	64340095	-108	-2.01887	2.01887	8.85598e-09	2.41219e-07	NM_033563	Klf7	Kruppel-like factor 7 (ubiquitous),Kruppel-like factor 7 (ubiquitous),Kruppel-like factor 7 (ubiquitous),
chr5	23198187	23200482	-90	-2.38462	2.38462	8.85721e-09	2.41247e-07	NM_009274	Srpk2	serine/arginine-rich protein specific kinase 2,serine/arginine-rich protein specific kinase 2,serine/arginine-rich protein specific kinase 2,serine/arginine-rich protein specific kinase 2,
chr1	72473220	72475700	-93	-2.29167	2.29167	8.89236e-09	2.42048e-07	NM_001045533	2015-03-04	membrane-associated ring finger (C3HC4) 4
chr1	55023614	55026130	-70	-3.41379	3.41379	9.03025e-09	2.45179e-07	NM_177835	Ankrd44	n/a
chr6	75136818	75138921	-70	-3.41379	3.41379	9.03025e-09	2.45179e-07	NM_025737	4931417E11Rik	hypothetical protein LOC66740
chr18	15241963	15244872	-113	-1.9187	1.9187	9.06299e-09	2.45921e-07	NM_001142731	Kctd1	n/a
chr8	98800842	98803175	-81	-2.6875	2.6875	9.18841e-09	2.48752e-07	NM_010325	Got2	glutamate oxaloacetate transaminase 2,
chr1	162696799	162698882	-67	-3.57692	3.57692	9.19232e-09	2.4884e-07	NM_013862	Rabgap1l	RAB GTPase activating protein 1-like isoform a,RAB GTPase activating protein 1-like isoform a,
chr15	38994036	38996583	-67	-3.57692	3.57692	9.19232e-09	2.4884e-07	NM_053271	Rims2	regulating synaptic membrane exocytosis 2,regulating synaptic membrane exocytosis 2,regulating synaptic membrane exocytosis 2,
chr13	110637452	110640418	-76	-2.9	2.9	9.20188e-09	2.49055e-07	NM_023852	Rab3c	RAB3C, member RAS oncogene family,RAB3C, member RAS oncogene family,
chr7	122481536	122488562	-119	-1.88148	1.88148	9.43917e-09	2.54374e-07	NM_173767	Insc	inscuteable
chr2	124059431	124062101	-82	-2.67347	2.67347	9.46543e-09	2.5496e-07	NM_199240	Sema6d	sema domain, transmembrane domain (TM), and
chr11	35949008	35951213	-77	-2.87805	2.87805	9.6662e-09	2.5942e-07	NM_170779	Wwc1	WW, C2 and coiled-coil domain containing 1,WW, C2 and coiled-coil domain containing 1,
chr9	98754668	98757057	-77	-2.87805	2.87805	9.6662e-09	2.5942e-07	NM_001134661	Gm6406	n/a
chr6	113730759	113732864	-118	-1.8806	1.8806	9.7929e-09	2.62218e-07	NM_024206	Sec13	SEC13-like 1
chr4	154493418	154496975	-83	-2.59615	2.59615	9.97047e-09	2.66118e-07	NM_001081100	Morn1	MORN repeat containing 1,MORN repeat containing 1,
chr2	172073921	172076525	-105	-2.05	2.05	1.00522e-08	2.67904e-07	NM_008561	Mc3r	melanocortin 3 receptor
chr5	61385184	61387228	-65	-3.70833	3.70833	1.00634e-08	2.68149e-07	NM_019468	G6pd2	glucose-6-phosphate dehydrogenase 2
chr8	130205982	130208367	-65	-3.70833	3.70833	1.00634e-08	2.68149e-07	NM_001013580	Pard3	partitioning-defective protein 3 homolog isoform,partitioning-defective protein 3 homolog isoform,
chr11	52918437	52922711	-99	-2.15116	2.15116	1.01148e-08	2.69269e-07	NM_008300	Hspa4	heat shock protein 4,heat shock protein 4,
chr9	121202156	121205666	-129	-1.76786	1.76786	1.01814e-08	2.70718e-07	NM_177589	Ulk4	n/a
chr3	128044809	128047101	-68	-3.51852	3.51852	1.01946e-08	2.71005e-07	NM_027482	5730508B09Rik	hypothetical protein LOC70617
chr1	122822945	122825167	-83	-2.56604	2.56604	1.01973e-08	2.71064e-07	NM_010133	En1	engrailed 1
chr7	7251790	7253835	-98	-2.15294	2.15294	1.02698e-08	2.72636e-07	NM_011334	Clcn4-2	chloride channel 4,chloride channel 4,chloride channel 4,chloride channel 4,
chr1	161975868	161979511	-84	-2.55556	2.55556	1.04065e-08	2.7559e-07	NM_001162896	4930523C07Rik	n/a
chr12	87356392	87359484	-84	-2.55556	2.55556	1.04065e-08	2.7559e-07	NM_009368	Tgfb3	transforming growth factor, beta 3
chr12	71133890	71137464	-104	-2.06122	2.06122	1.05367e-08	2.78389e-07	NM_022028	Sav1	salvador homolog 1
chr14	57259905	57262345	-71	-3.21875	3.21875	1.06741e-08	2.8133e-07	NM_023773	Mphosph8	M-phase phosphoprotein, mpp8,M-phase phosphoprotein, mpp8,
chr5	98644960	98647039	-71	-3.21875	3.21875	1.06741e-08	2.8133e-07	NM_029947	Prdm8	PR domain containing 8
chr11	33522441	33524728	-85	-2.49123	2.49123	1.07709e-08	2.83391e-07	NM_146017	Gabrp	gamma-aminobutyric acid (GABA-A) receptor, pi
chr4	140658824	140663610	-116	-1.8855	1.8855	1.09202e-08	2.8656e-07	NM_177867	Spata21	spermatogenesis associated 21
chr12	27762556	27764801	-85	-2.46552	2.46552	1.09257e-08	2.86677e-07	NM_009234	Sox11	SRY-box 11
chr5	101087011	101089526	-85	-2.46552	2.46552	1.09257e-08	2.86677e-07	NM_027978	Coq2	para-hydroxybenzoate-polyprenyltransferase,
chr13	95442297	95445435	-96	-2.21519	2.21519	1.09437e-08	2.87058e-07	NM_009321	Tbca	tubulin cofactor a
chr8	129632348	129634450	-74	-2.94737	2.94737	1.1064e-08	2.89595e-07	NM_033620	Pard3	partitioning-defective protein 3 homolog isoform,partitioning-defective protein 3 homolog isoform,partitioning-defective protein 3 homolog isoform,partitioning-defective protein 3 homolog isoform,
chr17	68004010	68007718	-94	-2.22078	2.22078	1.11543e-08	2.91494e-07	NM_001033340	Lrrc30	leucine rich repeat containing 30
chr4	124960968	124969756	-134	-1.72043	1.72043	1.11811e-08	2.92055e-07	NM_153159	Zc3h12a	zinc finger CCCH type containing 12A,zinc finger CCCH type containing 12A,
chr15	82631862	82633906	-61	-4.21053	4.21053	1.11889e-08	2.92219e-07	NM_029562	Cyp2d26	cytochrome P450, family 2, subfamily d,
chr11	33466468	33470557	-94	-2.25333	2.25333	1.12443e-08	2.9338e-07	NM_146017	Gabrp	gamma-aminobutyric acid (GABA-A) receptor, pi
chr4	54950998	54953073	-60	-4.75	4.75	1.12456e-08	2.93407e-07	NM_172867	Zfp462	zinc finger protein 462
chr17	31045523	31051732	-149	-1.61317	1.61317	1.12608e-08	2.93725e-07	NM_021332	Glp1r	glucagon-like peptide 1 receptor
chr14	51667740	51670420	-88	-2.44262	2.44262	1.12818e-08	2.94163e-07	NM_001011877	Rnase11	ribonuclease, RNase A family, 11 (non-active)
chr18	25246808	25250449	-88	-2.44262	2.44262	1.12818e-08	2.94163e-07	NM_001142697	5730494M16Rik	n/a
chr12	88067370	88069468	-65	-3.6	3.6	1.13019e-08	2.94584e-07	NM_144524	Angel1	angel homolog 1
chr11	90010273	90013586	-94	-2.27027	2.27027	1.13233e-08	2.9503e-07	NM_026178	Mmd	monocyte to macrophage,monocyte to macrophage,
chr7	86576785	86581135	-124	-1.80519	1.80519	1.14236e-08	2.97119e-07	NM_017462	Polg	polymerase (DNA directed), gamma
chr14	9312093	9315714	-102	-2.09677	2.09677	1.14979e-08	2.98661e-07	NM_146050	Oit1	oncoprotein induced transcript 1
chr3	95503351	95506441	-91	-2.3	2.3	1.15155e-08	2.99025e-07	NM_144899	Adamtsl4	ADAMTS-like 4,ADAMTS-like 4,
chr9	103611535	103614964	-91	-2.3	2.3	1.15155e-08	2.99025e-07	NM_178638	Tmem108	hypothetical protein LOC81907,hypothetical protein LOC81907,hypothetical protein LOC81907,
chr4	57783819	57786102	-90	-2.34328	2.34328	1.15284e-08	2.99293e-07	NM_001035532	Akap2	A kinase (PRKA) anchor protein 2 isoform 2,A kinase (PRKA) anchor protein 2 isoform 2,A kinase (PRKA) anchor protein 2 isoform 2,
chr1	13290718	13293229	-91	-2.33824	2.33824	1.15294e-08	2.99313e-07	NM_008678	Ncoa2	nuclear receptor coactivator 2 isoform a,nuclear receptor coactivator 2 isoform a,
chr1	80156517	80161845	-118	-1.87407	1.87407	1.16372e-08	3.01542e-07	NM_173425	Fam124b	hypothetical protein LOC241128
chr8	90960963	90965533	-105	-2.00962	2.00962	1.17127e-08	3.03098e-07	NM_012047	Brd7	bromodomain containing 7
chr1	158172010	158174092	-80	-2.70213	2.70213	1.1771e-08	3.04296e-07	NM_177838	Fam163a	RIKEN cDNA A230106N23
chr7	149799569	149806002	-155	-1.58491	1.58491	1.18271e-08	3.05448e-07	NM_001122737	Igf2	n/a
chr17	65596663	65602252	-100	-2.0989	2.0989	1.19665e-08	3.08297e-07	NM_001008973	Tmem232	hypothetical protein LOC381107,hypothetical protein LOC381107,hypothetical protein LOC381107,
chr13	53308364	53316141	-143	-1.65	1.65	1.2095e-08	3.10913e-07	NM_013846	Ror2	receptor tyrosine kinase-like orphan receptor 2
chr4	9543738	9546771	-81	-2.6875	2.6875	1.21374e-08	3.11775e-07	NM_001177854	Asph	n/a
chr2	158587299	158590003	-99	-2.1	2.1	1.21958e-08	3.12956e-07	NM_027975	Fam83d	hypothetical protein LOC71878
chr9	63787122	63791118	-99	-2.1	2.1	1.21958e-08	3.12956e-07	NM_008542	Smad6	MAD homolog 6
chr6	72110016	72114863	-132	-1.71739	1.71739	1.22557e-08	3.14167e-07	NM_011375	St3gal5	ST3 beta-galactoside alpha-2,3-sialyltransferase
chr11	87663509	87665833	-76	-2.9	2.9	1.22978e-08	3.15018e-07	NM_001039684	Mks1	Meckel syndrome, type 1,Meckel syndrome, type 1,
chr6	15827735	15832942	-105	-2.0396	2.0396	1.23327e-08	3.1572e-07	NM_175088	Mdfic	MyoD family inhibitor domain containing protein,MyoD family inhibitor domain containing protein,
chr9	99616601	99618848	-72	-3.11765	3.11765	1.23478e-08	3.16025e-07	NM_019815	Cldn18	claudin 18,claudin 18,
chr1	145606985	145610625	-81	-2.65306	2.65306	1.24829e-08	3.18738e-07	NM_013835	Trove2	TROVE domain family, member 2
chr2	76018946	76021543	-81	-2.65306	2.65306	1.24829e-08	3.18738e-07	NM_001081033	Pde11a	phosphodiesterase 11A
chr4	59954375	59958418	-81	-2.65306	2.65306	1.24829e-08	3.18738e-07	NM_008648	Mup4	major urinary protein 4
chr11	23802456	23804703	-66	-3.53846	3.53846	1.25933e-08	3.20945e-07	NM_172555	Papolg	poly(A) polymerase gamma,poly(A) polymerase gamma,
chr8	13121651	13127468	-130	-1.73034	1.73034	1.27283e-08	3.23633e-07	NM_146207	Cul4a	cullin 4A
chr11	53985823	53990232	-98	-2.13953	2.13953	1.28559e-08	3.26163e-07	NM_011031	P4ha2	procollagen-proline, 2-oxoglutarate,procollagen-proline, 2-oxoglutarate,procollagen-proline, 2-oxoglutarate,
chrX	97012366	97014437	-62	-4.1	4.1	1.29738e-08	3.2849e-07	NM_001081283	Tmem28	predicted gene, EG620592
chr11	120652589	120655237	-97	-2.14118	2.14118	1.30644e-08	3.30273e-07	NM_026824	Dus1l	PP3111 protein,PP3111 protein,
chr6	44979567	44981786	-73	-3.08571	3.08571	1.3184e-08	3.32669e-07	NM_001004357	Cntnap2	contactin associated protein-like 2 isoform a
chr9	7593250	7595294	-73	-3.08571	3.08571	1.3184e-08	3.32669e-07	NM_001030289	Mmp27	matrix metalloproteinase 27,matrix metalloproteinase 27,
chr1	192176140	192179877	-97	-2.15476	2.15476	1.32659e-08	3.34311e-07	NM_008937	Prox1	prospero-related homeobox 1,prospero-related homeobox 1,
chr6	95629312	95632206	-69	-3.22581	3.22581	1.33645e-08	3.36279e-07	NM_011507	Suclg2	succinate-Coenzyme A ligase, GDP-forming, beta,succinate-Coenzyme A ligase, GDP-forming, beta,
chr12	111350149	111356397	-102	-2.05155	2.05155	1.3589e-08	3.4074e-07	NM_172119	Dio3	deiodinase, iodothyronine type III
chr17	64870545	64873521	-83	-2.53704	2.53704	1.36393e-08	3.41737e-07	NM_008549	Man2a1	mannosidase 2, alpha 1
chr9	122895417	122897535	-64	-3.66667	3.66667	1.38511e-08	3.45911e-07	NM_001164823	Tmem42	n/a
chr19	40918461	40921223	-106	-2	2	1.39078e-08	3.47024e-07	NM_172839	Ccnj	cyclin J,cyclin J,
chr17	85834626	85837683	-112	-1.91057	1.91057	1.39555e-08	3.4796e-07	NM_011381	Six3	sine oculis-related homeobox 3 homolog,sine oculis-related homeobox 3 homolog,
chr5	142227768	142230087	-118	-1.82517	1.82517	1.39791e-08	3.48422e-07	NM_177879	Sdk1	sidekick 1
chr10	90513684	90516178	-72	-2.94595	2.94595	1.40135e-08	3.49093e-07	NM_009684	Apaf1	apoptotic protease activating factor 1,apoptotic protease activating factor 1,
chr12	53076513	53078664	-72	-2.94595	2.94595	1.40135e-08	3.49093e-07	NM_177171	Heatr5a	HEAT repeat containing 5A
chr17	27110648	27112928	-94	-2.20513	2.20513	1.41411e-08	3.51749e-07	NM_001005916	Zbtb9	zinc finger and BTB domain containing 9,zinc finger and BTB domain containing 9,
chr13	52126954	52132028	-127	-1.74706	1.74706	1.43668e-08	3.56472e-07	NM_011817	Gadd45g	growth arrest and DNA-damage-inducible 45 gamma
chr10	12283585	12285629	-70	-3.1875	3.1875	1.44541e-08	3.58295e-07	NM_011682	Utrn	utrophin
chr10	23814255	23816299	-70	-3.1875	3.1875	1.44541e-08	3.58295e-07	NM_001010837	Taar8b	trace amine-associated receptor 8B
chr10	21572846	21577112	-101	-2.08602	2.08602	1.45289e-08	3.59851e-07	NM_001161845	Sgk1	n/a
chr5	128812237	128816569	-93	-2.25676	2.25676	1.453e-08	3.59874e-07	NM_172885	Tmem132d	hypothetical protein LOC243274
chr1	37374180	37377003	-86	-2.43333	2.43333	1.4552e-08	3.60331e-07	NM_030266	Inpp4a	inositol polyphosphate-4-phosphatase, type I,inositol polyphosphate-4-phosphatase, type I,
chr10	61251586	61254059	-87	-2.35938	2.35938	1.48194e-08	3.65982e-07	NM_207000	H2afy2	H2A histone family, member Y2
chr11	19799373	19801859	-73	-2.92105	2.92105	1.4832e-08	3.6625e-07	NM_033523	Spred2	sprouty-related protein with EVH-1 domain 2
chrX	45498361	45500405	-73	-2.92105	2.92105	1.4832e-08	3.6625e-07	NM_028773	Sash3	hypothetical protein LOC74131
chr11	63212264	63215237	-105	-2.02941	2.02941	1.50891e-08	3.71687e-07	NM_008885	Pmp22	peripheral myelin protein
chr11	43253269	43260232	-135	-1.68528	1.68528	1.54389e-08	3.79043e-07	NM_148673	Slu7	step II splicing factor SLU7
chr13	74414207	74416251	-74	-2.89744	2.89744	1.56354e-08	3.83156e-07	NM_009644	Ahrr	aryl-hydrocarbon receptor repressor,aryl-hydrocarbon receptor repressor,
chr9	59029236	59032180	-74	-2.89744	2.89744	1.56354e-08	3.83156e-07	NM_028121	Adpgk	ATP-dependent glucokinase,ATP-dependent glucokinase,ATP-dependent glucokinase,
chr13	45576396	45580591	-97	-2.12791	2.12791	1.63254e-08	3.97469e-07	NM_025508	Gmpr	guanosine monophosphate reductase
chr14	32138097	32141546	-75	-2.875	2.875	1.64199e-08	3.99416e-07	NM_001033668	Dnahc1	n/a
chr8	24248752	24252458	-120	-1.8	1.8	1.64703e-08	4.00453e-07	NM_029002	Nkx6-3	n/a
chr10	24516976	24519530	-68	-3.34483	3.34483	1.67035e-08	4.05235e-07	NM_134005	Enpp3	ectonucleotide pyrophosphatase/phosphodiesterase,ectonucleotide pyrophosphatase/phosphodiesterase,
chr11	96778084	96780476	-68	-3.34483	3.34483	1.67035e-08	4.05235e-07	NM_030248	Cdk5rap3	CDK5 regulatory subunit associated protein 3
chr18	39179627	39181935	-68	-3.34483	3.34483	1.67035e-08	4.05235e-07	NM_175164	Arhgap26	Rho GTPase activating protein 26,Rho GTPase activating protein 26,
chr8	126416294	126418385	-68	-3.34483	3.34483	1.67035e-08	4.05235e-07	NM_009606	Acta1	actin, alpha 1, skeletal muscle
chr11	82663585	82667083	-102	-2.04082	2.04082	1.67081e-08	4.05331e-07	NM_001164570	Rffl	n/a
chr17	72546899	72553182	-116	-1.84672	1.84672	1.69832e-08	4.10945e-07	NM_007439	Alk	anaplastic lymphoma kinase
chr13	35915587	35918559	-101	-2.04124	2.04124	1.71171e-08	4.13667e-07	NM_145938	Rpp40	ribonuclease P 40kDa subunit
chr19	40388009	40390504	-75	-2.82927	2.82927	1.71818e-08	4.14982e-07	NM_016861	Pdlim1	carboxyl terminal LIM domain protein 1
chr2	156781234	156783278	-75	-2.82927	2.82927	1.71818e-08	4.14982e-07	NM_013865	Ndrg3	N-myc downstream regulated gene 3,N-myc downstream regulated gene 3,
chr3	9647565	9649609	-75	-2.82927	2.82927	1.71818e-08	4.14982e-07	NM_133218	Zfp704	zinc finger protein 704
chr18	34606432	34608693	-65	-3.5	3.5	1.72378e-08	4.16116e-07	NM_001163004	Pkd2l2	n/a
chr1	185842143	185845103	-82	-2.54717	2.54717	1.75527e-08	4.22479e-07	NM_028516	1700056E22Rik	n/a
chr12	109423728	109425899	-72	-3.05714	3.05714	1.77323e-08	4.2609e-07	NM_009832	Ccnk	cyclin K
chr8	129129182	129131602	-72	-3.05714	3.05714	1.77323e-08	4.2609e-07	NM_001164598	Irf2bp2	n/a
chr1	193767244	193773950	-129	-1.72067	1.72067	1.77781e-08	4.27009e-07	NM_001177900	Rd3	n/a
chr4	141334830	141337633	-93	-2.19231	2.19231	1.80739e-08	4.32928e-07	NM_172338	Dnajc16	DnaJ (Hsp40) homolog, subfamily C, member 16
chr13	22038395	22040439	-68	-3.19355	3.19355	1.81238e-08	4.33923e-07	NM_183014	Zfp184	Zinc finger protein 184 (Kruppel-like)
chr8	36676664	36679490	-68	-3.19355	3.19355	1.81238e-08	4.33923e-07	NM_001081279	Mfhas1	malignant fibrous histiocytoma amplified
chr3	88920550	88922669	-83	-2.50909	2.50909	1.81342e-08	4.3413e-07	NM_134469	Fdps	farnesyl diphosphate synthetase
chr8	46541955	46545192	-100	-2.07527	2.07527	1.83428e-08	4.38278e-07	NM_126166	Tlr3	toll-like receptor 3,toll-like receptor 3,toll-like receptor 3,
chr10	86422590	86424766	-76	-2.72727	2.72727	1.86252e-08	4.43871e-07	NM_138673	Stab2	stabilin-2
chr6	52021518	52028269	-107	-1.95536	1.95536	1.87217e-08	4.45774e-07	NM_018773	Skap2	src family associated phosphoprotein 2,src family associated phosphoprotein 2,
chr1	75905710	75908715	-84	-2.42373	2.42373	1.87708e-08	4.46741e-07	NM_009208	Slc4a3	solute carrier family 4 (anion exchanger),
chr3	139802585	139804694	-91	-2.24658	2.24658	1.87778e-08	4.4688e-07	NM_198659	B930007M17Rik	hypothetical protein LOC381476
chr11	12481053	12484000	-90	-2.26761	2.26761	1.90196e-08	4.51631e-07	NM_172496	Cobl	cordon-bleu protein,cordon-bleu protein,cordon-bleu protein,
chr7	134010939	134016430	-115	-1.86466	1.86466	1.90412e-08	4.52055e-07	NM_172746	Hirip3	HIRA interacting protein 3
chr11	100090186	100092978	-86	-2.40984	2.40984	1.90414e-08	4.52059e-07	NM_008470	Krt16	keratin 16,keratin 16,
chr13	57904948	57910167	-126	-1.75449	1.75449	1.90437e-08	4.52105e-07	NM_001166463	Spock1	n/a
chr17	78187622	78189666	-63	-3.625	3.625	1.90485e-08	4.52198e-07	NM_015800	Crim1	cysteine rich transmembrane BMP regulator 1
chr11	53438653	53441616	-89	-2.27143	2.27143	1.91089e-08	4.53381e-07	NM_021283	Il4	interleukin 4
chr5	93403219	93406343	-87	-2.40323	2.40323	1.91323e-08	4.53839e-07	NM_175270	Ankrd56	ankyrin repeat domain 56
chr14	100883266	100887120	-86	-2.34375	2.34375	1.91946e-08	4.55057e-07	NM_010636	Klf12	Kruppel-like factor 12
chr4	148127358	148129952	-87	-2.33846	2.33846	1.92291e-08	4.55731e-07	NM_027195	Casz1	castor homolog 1, zinc finger
chr6	35207236	35214830	-118	-1.81379	1.81379	1.93953e-08	4.5899e-07	NM_172892	Slc13a4	solute carrier family 13 (sodium/sulfate,solute carrier family 13 (sodium/sulfate,
chr9	72971608	72976338	-103	-2.0198	2.0198	1.94393e-08	4.59852e-07	NM_198609	Rsl24d1	ribosomal protein L24-like
chr9	111967315	111969359	-69	-3.15625	3.15625	1.95548e-08	4.62115e-07	NM_001177618	Arpp21	n/a
chr5	23369880	23372595	-72	-2.89474	2.89474	1.98645e-08	4.68155e-07	NM_025394	Tomm7	translocase of outer mitochondrial membrane 7
chr18	4136564	4139566	-77	-2.67391	2.67391	1.99431e-08	4.69683e-07	NM_026092	Lyzl1	lysozyme-like 1
chr18	62000699	62005809	-98	-2.11364	2.11364	1.99436e-08	4.69694e-07	NM_178928	Afap1l1	actin filament associated protein 1-like 1
chr3	53469738	53473950	-102	-2.02	2.02	1.99601e-08	4.70012e-07	NM_172862	Frem2	Fras1 related extracellular matrix protein 2
chr11	100287267	100289846	-97	-2.11494	2.11494	2.03316e-08	4.77204e-07	NM_010221	Fkbp10	FK506 binding protein 10
chr4	53730989	53734978	-78	-2.65957	2.65957	2.05494e-08	4.81398e-07	NM_139309	Fktn	Fukuyama type congenital muscular dystrophy,Fukuyama type congenital muscular dystrophy,
chr4	145701772	145705349	-96	-2.11628	2.11628	2.07125e-08	4.84529e-07	NM_001085522	Gm13251	hypothetical protein LOC433791
chr18	77871931	77874087	-67	-3.39286	3.39286	2.08365e-08	4.86903e-07	NM_001164504	Rnf165	n/a
chr5	151058631	151061041	-67	-3.39286	3.39286	2.08365e-08	4.86903e-07	NM_172887	Fry	n/a
chr5	118380076	118382635	-73	-2.87179	2.87179	2.08979e-08	4.88076e-07	NM_145564	Fbxo21	F-box protein 21,F-box protein 21,
chr12	41573885	41580145	-101	-2.03061	2.03061	2.10123e-08	4.90261e-07	NM_053122	Immp2l	inner mitochondrial membrane peptidase 2-like,inner mitochondrial membrane peptidase 2-like,
chr8	119299810	119302949	-105	-1.98131	1.98131	2.11381e-08	4.92656e-07	NM_029441	Cdyl2	chromodomain protein, Y chromosome-like 2
chr16	9924803	9927027	-64	-3.56	3.56	2.12732e-08	4.95222e-07	NM_008170	Grin2a	glutamate receptor, ionotropic, NMDA2A (epsilon
chr18	66424954	66431143	-112	-1.86154	1.86154	2.13065e-08	4.95856e-07	NM_178793	Ccbe1	collagen and calcium binding EGF domains 1,collagen and calcium binding EGF domains 1,
chr14	26243969	26248299	-110	-1.89431	1.89431	2.14202e-08	4.9801e-07	NM_183208	Zmiz1	zinc finger, MIZ-type containing 1,zinc finger, MIZ-type containing 1,zinc finger, MIZ-type containing 1,zinc finger, MIZ-type containing 1,
chr15	6966619	6968732	-59	-4.10526	4.10526	2.16256e-08	5.01892e-07	NM_001113386	Lifr	n/a
chr6	39305316	39307836	-95	-2.15854	2.15854	2.18013e-08	5.05201e-07	NM_028123	Slc37a3	solute carrier family 37 (glycerol-3-phosphate
chr5	151733313	151737171	-79	-2.54902	2.54902	2.21382e-08	5.11519e-07	NM_013823	Kl	klotho,klotho,
chr7	47190958	47194751	-79	-2.54902	2.54902	2.21382e-08	5.11519e-07	NM_001170345	Gm2058	n/a
chr15	32587244	32589386	-70	-3.05882	3.05882	2.24147e-08	5.16676e-07	NM_008304	Sdc2	syndecan 2
chr18	65119561	65122328	-70	-3.05882	3.05882	2.24147e-08	5.16676e-07	NM_031881	Nedd4l	neural precursor cell expressed, developmentally,neural precursor cell expressed, developmentally,neural precursor cell expressed, developmentally,neural precursor cell expressed, developmentally,neural precursor cell expressed, developmentally,
chr7	118280260	118284127	-94	-2.175	2.175	2.24696e-08	5.17698e-07	NM_001040131	Eif4g2	eukaryotic translation initiation factor 4,
chr8	123500135	123504020	-94	-2.175	2.175	2.24696e-08	5.17698e-07	NM_010426	Foxf1a	forkhead box F1a
chr3	52063687	52066058	-93	-2.17722	2.17722	2.27825e-08	5.23499e-07	NM_019739	Foxo1	forkhead box O1
chr15	79799850	79802436	-125	-1.7485	1.7485	2.30932e-08	5.2923e-07	NM_144811	Cbx7	chromobox 7,chromobox 7,
chr10	111891783	111894046	-99	-2.06452	2.06452	2.31373e-08	5.30041e-07	NM_001025581	Kcnc2	potassium voltage gated channel, Shaw-related,potassium voltage gated channel, Shaw-related,
chr17	46775829	46779169	-99	-2.06452	2.06452	2.31373e-08	5.30041e-07	NM_029091	Klc4	kinesin light chain 4,kinesin light chain 4,kinesin light chain 4,
chr10	20829012	20831077	-62	-3.81818	3.81818	2.331e-08	5.33209e-07	NM_010848	Myb	myeloblastosis proto-oncogene product,myeloblastosis proto-oncogene product,myeloblastosis proto-oncogene product,
chr8	71400851	71403015	-62	-3.81818	3.81818	2.331e-08	5.33209e-07	NM_008509	Lpl	lipoprotein lipase,lipoprotein lipase,
chr13	17909375	17912864	-82	-2.51852	2.51852	2.33622e-08	5.34166e-07	NM_027118	Cdk13	n/a
chr3	34361502	34364351	-82	-2.51852	2.51852	2.33622e-08	5.34166e-07	NM_011443	Sox2	sex-determining region Y-box 2
chr5	137226994	137229038	-82	-2.51852	2.51852	2.33622e-08	5.34166e-07	NM_001085387	Myl10	myosin light chain 2, precursor
chr5	106007357	106009898	-92	-2.22667	2.22667	2.36188e-08	5.38854e-07	NM_133897	Lrrc8c	AD158
chr5	77266332	77270295	-82	-2.49091	2.49091	2.36872e-08	5.40101e-07	NM_001163793	C530008M17Rik	n/a
chr15	91326797	91329309	-75	-2.78571	2.78571	2.38094e-08	5.42323e-07	NM_001033633	Slc2a13	solute carrier family 2 (facilitated glucose
chr1	47916985	47919921	-71	-3.02857	3.02857	2.38272e-08	5.42646e-07	NM_172653	Slc39a10	solute carrier family 39 (zinc transporter),,solute carrier family 39 (zinc transporter),,
chr12	28738002	28740385	-71	-3.02857	3.02857	2.38272e-08	5.42646e-07	NM_001177964	1110015M06Rik	n/a
chr14	48255233	48257600	-71	-3.02857	3.02857	2.38272e-08	5.42646e-07	NM_008477	Ktn1	kinectin 1,kinectin 1,kinectin 1,kinectin 1,kinectin 1,kinectin 1,kinectin 1,kinectin 1,
chr15	77764598	77767276	-71	-3.02857	3.02857	2.38272e-08	5.42646e-07	NM_019913	Txn2	thioredoxin 2,thioredoxin 2,
chr4	128536644	128540586	-90	-2.25	2.25	2.42701e-08	5.50661e-07	NM_178110	Trim62	tripartite motif-containing 62
chr9	13656248	13658614	-67	-3.16129	3.16129	2.45554e-08	5.55793e-07	NM_176836	Fam76b	hypothetical protein LOC72826,hypothetical protein LOC72826,
chr2	94175336	94178583	-88	-2.25714	2.25714	2.4581e-08	5.56252e-07	NM_183106	Ttc17	tetratricopeptide repeat domain 17,tetratricopeptide repeat domain 17,
chr2	161647188	161651527	-88	-2.29412	2.29412	2.46948e-08	5.58292e-07	NM_173368	Chd6	chromodomain helicase DNA binding protein 6,chromodomain helicase DNA binding protein 6,chromodomain helicase DNA binding protein 6,
chr13	36295950	36299680	-85	-2.39344	2.39344	2.47023e-08	5.58425e-07	NM_001039189	Fars2	phenylalanine-tRNA synthetase 2 (mitochondrial)
chr8	67361470	67364083	-75	-2.70455	2.70455	2.47035e-08	5.58447e-07	NM_178633	Klhl2	kelch-like 2, Mayven,kelch-like 2, Mayven,
chr13	37678454	37680758	-88	-2.31343	2.31343	2.47788e-08	5.59795e-07	NM_026830	Rreb1	ras responsive element binding protein 1 isoform,ras responsive element binding protein 1 isoform,
chr15	101263388	101265640	-87	-2.31818	2.31818	2.48316e-08	5.60738e-07	NM_001003668	Krt83	keratin 83,keratin 83,
chr7	110598978	110601022	-87	-2.31818	2.31818	2.48316e-08	5.60738e-07	NM_147094	Olfr606	olfactory receptor 606
chr12	110611147	110614656	-86	-2.32308	2.32308	2.48517e-08	5.61097e-07	NM_010052	Dlk1	delta-like 1 homolog,delta-like 1 homolog,delta-like 1 homolog,
chr18	60624541	60627098	-86	-2.32308	2.32308	2.48517e-08	5.61097e-07	NM_134133	2010002N04Rik	putative small membrane protein NID67
chr4	53543733	53545914	-60	-4	4	2.49181e-08	5.62281e-07	NM_133891	Slc44a1	solute carrier family 44, member 1,solute carrier family 44, member 1,solute carrier family 44, member 1,
chr4	142711677	142714141	-71	-2.91892	2.91892	2.52177e-08	5.6761e-07	NM_001081355	Prdm2	PR domain containing 2, with ZNF domain
chr5	119321845	119324335	-97	-2.10227	2.10227	2.52375e-08	5.67962e-07	NM_172424	Med13l	thyroid hormone receptor associated protein 2,thyroid hormone receptor associated protein 2,thyroid hormone receptor associated protein 2,thyroid hormone receptor associated protein 2,
chr8	129004999	129007121	-76	-2.68889	2.68889	2.55537e-08	5.73556e-07	NM_001159907	Tarbp1	n/a
chr4	124224642	124229028	-124	-1.72941	1.72941	2.55738e-08	5.7391e-07	NM_011141	Pou3f1	POU domain, class 3, transcription factor 1
chr3	145836019	145840616	-114	-1.83212	1.83212	2.56514e-08	5.75278e-07	NM_001005846	Mcoln2	mucolipin 2 isoform 2
chr4	155595580	155600695	-132	-1.68394	1.68394	2.56802e-08	5.75786e-07	NM_001008233	Plekhn1	pleckstrin homology domain containing, family N
chr13	12221976	12226159	-96	-2.10345	2.10345	2.575e-08	5.77013e-07	NM_023868	Ryr2	ryanodine receptor 2, cardiac
chr4	115878718	115880844	-58	-4.22222	4.22222	2.58545e-08	5.7885e-07	NM_181585	Pik3r3	phosphatidylinositol 3 kinase, regulatory
chr3	116091004	116096473	-122	-1.7673	1.7673	2.59108e-08	5.79838e-07	NM_001173553	Cdc14a	n/a
chr13	72443765	72446295	-65	-3.40741	3.40741	2.59373e-08	5.80302e-07	NM_010574	Irx2	Iroquois related homeobox 2
chr14	20003780	20005981	-65	-3.40741	3.40741	2.59373e-08	5.80302e-07	NM_144839	Ube2e2	ubiquitin-conjugating enzyme E2E 2 (UBC4/5
chr9	96235841	96238495	-65	-3.40741	3.40741	2.59373e-08	5.80302e-07	NM_007502	Atp1b3	Na+/K+ -ATPase beta 3 subunit
chr7	132718977	132725215	-139	-1.62332	1.62332	2.63385e-08	5.87312e-07	NM_021887	Il21r	interleukin 21 receptor
chr12	87965273	87967558	-76	-2.65217	2.65217	2.63572e-08	5.87639e-07	NM_177354	Vash1	vasohibin 1
chr8	124078871	124086620	-134	-1.66667	1.66667	2.63642e-08	5.87761e-07	NM_029597	1700018B08Rik	hypothetical protein LOC76405
chr11	34938771	34941598	-71	-2.86842	2.86842	2.6579e-08	5.91492e-07	NM_011412	Slit3	slit homolog 3
chr9	85980778	85983756	-71	-2.86842	2.86842	2.6579e-08	5.91492e-07	NM_001164792	Tpbg	n/a
chr15	89128749	89131452	-78	-2.625	2.625	2.78155e-08	6.14254e-07	NM_001081030	Sbf1	SET binding factor 1,SET binding factor 1,
chr2	153682965	153687519	-94	-2.16049	2.16049	2.81672e-08	6.20699e-07	NM_029599	Sun5	sperm associated antigen 4-like
chr16	35246806	35252927	-120	-1.76433	1.76433	2.82658e-08	6.225e-07	NM_001012765	Adcy5	adenylate cyclase 5
chr13	45254411	45256720	-69	-3.09091	3.09091	2.83015e-08	6.23152e-07	NM_025772	Dtnbp1	dystrobrevin binding protein 1,dystrobrevin binding protein 1,
chr7	27119082	27121453	-69	-3.09091	3.09091	2.83015e-08	6.23152e-07	NM_009997	Cyp2a4	cytochrome P450, family 2, subfamily a,
chr4	48719658	48722014	-66	-3.35714	3.35714	2.83459e-08	6.23962e-07	NM_026509	Murc	hypothetical protein LOC68016
chr5	108869016	108871728	-93	-2.1625	2.1625	2.86106e-08	6.28783e-07	NM_007507	Atp5k	ATP synthase, H+ transporting, mitochondrial
chr14	33374387	33377772	-78	-2.52941	2.52941	2.90645e-08	6.37016e-07	NM_001001796	Prrxl1	paired related homeobox protein-like 1
chr4	45779701	45783914	-110	-1.87302	1.87302	2.9371e-08	6.42549e-07	NM_028270	Aldh1b1	aldehyde dehydrogenase 1 family, member B1
chr19	54197002	54199334	-91	-2.16667	2.16667	2.94433e-08	6.43851e-07	NM_007417	Adra2a	adrenergic receptor, alpha 2a
chr10	83781103	83789222	-130	-1.68421	1.68421	2.96233e-08	6.47089e-07	NM_001004363	Nuak1	NUAK family, SNF1-like kinase, 1
chr8	127960035	127964365	-129	-1.6973	1.6973	2.97741e-08	6.49796e-07	NM_001081337	Sipa1l2	signal-induced proliferation-associated 1 like,signal-induced proliferation-associated 1 like,
chr10	68794382	68797913	-104	-1.93694	1.93694	2.99703e-08	6.5331e-07	NM_007659	Cdk1	cell division cycle 2 homolog A
chr18	43424394	43426566	-80	-2.50943	2.50943	3.00968e-08	6.55572e-07	NM_178749	Stk32a	serine/threonine kinase 32A
chr13	81987896	81990661	-69	-3.02941	3.02941	3.01568e-08	6.56642e-07	NM_007684	Cetn3	centrin 3
chr7	132012776	132015163	-74	-2.80488	2.80488	3.04236e-08	6.61398e-07	NM_001145759	4930571K23Rik	n/a
chr6	87065638	87071085	-110	-1.88	1.88	3.04708e-08	6.62238e-07	NM_001167938	D6Ertd527e	n/a
chr8	97200383	97202427	-67	-3.31034	3.31034	3.07847e-08	6.6781e-07	NM_024269	Arl2bp	ADP-ribosylation factor-like 2 binding protein
chr5	4712832	4716924	-89	-2.21918	2.21918	3.08401e-08	6.68791e-07	NM_021457	Fzd1	frizzled 1
chr4	107496163	107501281	-121	-1.76101	1.76101	3.1488e-08	6.80268e-07	NM_001080926	Lrp8	low density lipoprotein receptor-related protein,low density lipoprotein receptor-related protein,low density lipoprotein receptor-related protein,
chr15	7937342	7939521	-74	-2.7619	2.7619	3.16068e-08	6.82362e-07	NM_001081402	Wdr70	WD repeat domain 70
chr15	63495133	63499300	-83	-2.40678	2.40678	3.17276e-08	6.8449e-07	NM_031378	Gsdmc	melanoma-derived leucine zipper, extra-nuclear
chr14	25629843	25632860	-83	-2.38333	2.38333	3.18961e-08	6.87452e-07	NM_207634	Rps24	ribosomal protein S24 isoform 2
chr9	42164868	42168158	-87	-2.29851	2.29851	3.19171e-08	6.8782e-07	NM_009347	Tecta	tectorin alpha
chr1	187250216	187253702	-85	-2.37097	2.37097	3.20851e-08	6.90768e-07	NM_001033286	Slc30a10	solute carrier family 30, member 10
chr13	59662331	59664700	-85	-2.30769	2.30769	3.20874e-08	6.90807e-07	NM_001048008	Agtpbp1	ATP/GTP binding protein 1 isoform 2,ATP/GTP binding protein 1 isoform 2,
chr8	87284707	87288511	-85	-2.30769	2.30769	3.20874e-08	6.90807e-07	NM_001081981	Nfix	nuclear factor I/X isoform 3
chr9	74563968	74566371	-61	-3.77273	3.77273	3.20955e-08	6.90949e-07	NM_008262	Onecut1	one cut domain, family member 1
chr4	33277817	33283889	-100	-2.0101	2.0101	3.22667e-08	6.93946e-07	NM_177774	Sfrs13b	serine-arginine repressor protein
chr9	78022173	78024217	-682	-1.09732	1.09732	3.23128e-08	6.94753e-07	NM_010357	Gsta4	glutathione S-transferase, alpha 4
chr1	153710389	153712579	-95	-2.09195	2.09195	3.25825e-08	6.99459e-07	NM_001039644	Edem3	ER degradation enhancer, mannosidase alpha-like
chr11	59791370	59797431	-127	-1.69399	1.69399	3.27104e-08	7.01686e-07	NM_009026	Rasd1	RAS, dexamethasone-induced 1
chr1	61015830	61018186	-74	-2.68182	2.68182	3.2733e-08	7.02078e-07	NM_017480	Icos	inducible T-cell co-stimulator precursor
chr19	14725018	14729051	-74	-2.68182	2.68182	3.2733e-08	7.02078e-07	NM_011600	Tle4	transducin-like enhancer protein 4,transducin-like enhancer protein 4,
chr8	25498596	25501270	-74	-2.68182	2.68182	3.2733e-08	7.02078e-07	NM_026931	1810011O10Rik	thyroid cancer-1
chr10	6142157	6144546	-66	-3.12903	3.12903	3.32379e-08	7.10836e-07	NM_031185	Akap12	A kinase (PRKA) anchor protein (gravin) 12,A kinase (PRKA) anchor protein (gravin) 12,
chr14	20153156	20155200	-66	-3.12903	3.12903	3.32379e-08	7.10836e-07	NM_001024706	Gm5458	hypothetical protein LOC432825
chr11	32256058	32258336	-75	-2.66667	2.66667	3.37984e-08	7.20495e-07	NM_177364	Sh3pxd2b	SH3 and PX domains 2B
chr3	104562008	104565671	-94	-2.10588	2.10588	3.39065e-08	7.22352e-07	NM_183224	Fam19a3	TAFA3 protein
chr18	66833669	66836182	-93	-2.10714	2.10714	3.45517e-08	7.33382e-07	NM_016977	Mc4r	melanocortin 4 receptor
chr8	37122821	37127193	-93	-2.10714	2.10714	3.45517e-08	7.33382e-07	NM_172911	D8Ertd82e	hypothetical protein LOC244418
chr11	4524140	4527084	-76	-2.65217	2.65217	3.47997e-08	7.37601e-07	NM_029291	Ascc2	activating signal cointegrator 1 complex subunit
chr1	189047578	189050013	-93	-2.13415	2.13415	3.5183e-08	7.44097e-07	NM_026367	Gpatch2	G patch domain containing 2,G patch domain containing 2,
chr15	84302725	84304922	-71	-2.86842	2.86842	3.55281e-08	7.49921e-07	NM_001163145	1810041L15Rik	n/a
chr10	119808461	119810586	-67	-3.09375	3.09375	3.56903e-08	7.5265e-07	NM_010441	Hmga2	high mobility group AT-hook 2
chr7	119666230	119669652	-93	-2.14815	2.14815	3.57984e-08	7.54467e-07	NM_020606	Parva	parvin, alpha,parvin, alpha,parvin, alpha,
chr8	12655094	12658459	-93	-2.14815	2.14815	3.57984e-08	7.54467e-07	NM_198031	Tubgcp3	tubulin, gamma complex associated protein 3
chr11	82738733	82740777	-61	-3.54167	3.54167	3.59329e-08	7.56725e-07	NM_178680	Unc45b	cardiomyopathy associated 4,cardiomyopathy associated 4,cardiomyopathy associated 4,
chr13	28964658	28968723	-107	-1.89916	1.89916	3.64768e-08	7.65955e-07	NM_009238	Sox4	SRY-box containing gene 4
chr19	48059738	48064901	-121	-1.75625	1.75625	3.65804e-08	7.67705e-07	NM_001163267	Ccdc147	n/a
chr2	71326463	71328826	-77	-2.60417	2.60417	3.66002e-08	7.68041e-07	NM_025633	Metapl1	methionine aminopeptidase-like 1
chr12	82343151	82345740	-71	-2.82051	2.82051	3.72233e-08	7.78534e-07	NM_080440	Slc8a3	solute carrier family 8 (sodium/calcium,solute carrier family 8 (sodium/calcium,solute carrier family 8 (sodium/calcium,
chr4	21513952	21516004	-71	-2.82051	2.82051	3.72233e-08	7.78534e-07	NM_001080771	Prdm13	PR domain containing 13
chr6	83542199	83544900	-71	-2.82051	2.82051	3.72233e-08	7.78534e-07	NM_024239	Stambp	Stam binding protein,Stam binding protein,
chr14	33721860	33726385	-78	-2.59184	2.59184	3.73957e-08	7.81426e-07	NM_178791	E130203B14Rik	hypothetical protein LOC320736
chr16	85214716	85216977	-78	-2.59184	2.59184	3.73957e-08	7.81426e-07	NM_007471	App	amyloid beta (A4) precursor protein,amyloid beta (A4) precursor protein,amyloid beta (A4) precursor protein,amyloid beta (A4) precursor protein,amyloid beta (A4) precursor protein,
chr1	191538797	191542664	-90	-2.16883	2.16883	3.80557e-08	7.92446e-07	NM_008976	Ptpn14	protein tyrosine phosphatase, non-receptor type,protein tyrosine phosphatase, non-receptor type,protein tyrosine phosphatase, non-receptor type,protein tyrosine phosphatase, non-receptor type,
chr8	93072416	93074693	-78	-2.52941	2.52941	3.81198e-08	7.93512e-07	NM_172913	Tox3	TOX high mobility group box family member 3
chr11	68889960	68892183	-68	-3.06061	3.06061	3.81268e-08	7.93629e-07	NM_025838	Tmem107	hypothetical protein LOC66910 isoform 1
chr5	6482933	6484978	-68	-3.06061	3.06061	3.81268e-08	7.93629e-07	NM_027399	Steap1	six transmembrane epithelial antigen of the
chr5	150299223	150302161	-65	-3.32143	3.32143	3.85257e-08	8.00247e-07	NM_029440	4930434E21Rik	hypothetical protein LOC381693
chr16	87643770	87651181	-121	-1.7378	1.7378	3.87929e-08	8.04665e-07	NM_007520	Bach1	BTB and CNC homology 1,BTB and CNC homology 1,
chr10	67394274	67396643	-72	-2.8	2.8	3.88574e-08	8.05729e-07	NM_178679	Zfp365	zinc finger protein 365,zinc finger protein 365,
chr4	142676118	142680061	-89	-2.2027	2.2027	3.90282e-08	8.08545e-07	NM_001081355	Prdm2	PR domain containing 2, with ZNF domain
chr7	145555033	145557921	-89	-2.2027	2.2027	3.90282e-08	8.08545e-07	NM_183289	Tcerg1l	transcription elongation regulator 1-like
chr9	106228638	106232266	-105	-1.89744	1.89744	3.91226e-08	8.10098e-07	NM_153459	Dusp7	dual specificity phosphatase 7
chr13	10105529	10107573	-60	-3.85714	3.85714	3.92104e-08	8.11542e-07	NM_033269	Chrm3	cholinergic receptor, muscarinic 3, cardiac
chr6	13684937	13686981	-60	-3.85714	3.85714	3.92104e-08	8.11542e-07	NM_175312	B630005N14Rik	hypothetical protein LOC101148
chr8	55400709	55402755	-60	-3.85714	3.85714	3.92104e-08	8.11542e-07	NM_029701	Spcs3	signal peptidase complex subunit 3
chr9	73165825	73167926	-60	-3.85714	3.85714	3.92104e-08	8.11542e-07	NM_198609	Rsl24d1	ribosomal protein L24-like
chr16	8884665	8887219	-79	-2.49057	2.49057	3.93516e-08	8.13862e-07	NM_001081400	1810013L24Rik	hypothetical protein LOC69053
chr2	3104693	3106987	-79	-2.49057	2.49057	3.93516e-08	8.13862e-07	NM_001081161	Fam171a1	hypothetical protein LOC269233,hypothetical protein LOC269233,
chr4	83915576	83918838	-95	-2.05556	2.05556	3.94102e-08	8.14824e-07	NM_172870	Bnc2	basonuclin 2,basonuclin 2,basonuclin 2,
chr7	148997095	148999972	-103	-1.9537	1.9537	3.97685e-08	8.20929e-07	NM_010844	Muc5ac	mucin 5, subtypes A and C,
chr12	83338986	83341642	-80	-2.48148	2.48148	3.98594e-08	8.22474e-07	NM_001167983	Sipa1l1	n/a
chr11	99124850	99126928	-81	-2.47273	2.47273	4.02959e-08	8.29878e-07	NM_172946	Krt222	RIKEN cDNA 6330509G02,RIKEN cDNA 6330509G02,
chr9	68948447	68951115	-86	-2.22857	2.22857	4.05578e-08	8.34308e-07	NM_145618	Narg2	NMDA receptor-regulated gene 2
chr5	147733988	147736947	-87	-2.27941	2.27941	4.08379e-08	8.39034e-07	NM_025652	Gtf3a	general transcription factor III A
chrX	20216706	20220547	-87	-2.27941	2.27941	4.08379e-08	8.39034e-07	NM_009457	Uba1	ubiquitin-activating enzyme E1, Chr X,ubiquitin-activating enzyme E1, Chr X,
chr16	92377026	92382489	-128	-1.68817	1.68817	4.1044e-08	8.42505e-07	NM_008424	Kcne1	potassium voltage-gated channel, Isk-related,potassium voltage-gated channel, Isk-related,
chr1	93425614	93428133	-82	-2.38983	2.38983	4.11881e-08	8.44927e-07	NM_001039126	Asb1	ankyrin repeat and SOCS box-containing protein 1
chr2	170370338	170373035	-82	-2.38983	2.38983	4.11881e-08	8.44927e-07	NM_001110152	Pfdn4	n/a
chr12	111256183	111259791	-95	-2.09195	2.09195	4.119e-08	8.44959e-07	NM_172119	Dio3	deiodinase, iodothyronine type III
chr4	55654665	55657280	-84	-2.29231	2.29231	4.13891e-08	8.483e-07	NM_010637	Klf4	Kruppel-like factor 4 (gut)
chr13	59847703	59850184	-83	-2.36066	2.36066	4.14512e-08	8.49341e-07	NM_177711	4932411G14Rik	hypothetical protein LOC238663
chr16	69199276	69201325	-84	-2.3125	2.3125	4.14675e-08	8.49615e-07	NM_173069	Speer2	spermatogenesis associated glutamate (E)-rich
chr8	105941521	105944563	-66	-3.27586	3.27586	4.17335e-08	8.54223e-07	NM_009866	Cdh11	cadherin 11,cadherin 11,
chr8	128419491	128422199	-66	-3.27586	3.27586	4.17335e-08	8.54223e-07	NM_175561	Pcnxl2	pecanex-like 2 isoform 2,pecanex-like 2 isoform 2,pecanex-like 2 isoform 2,pecanex-like 2 isoform 2,
chr7	107058797	107064890	-135	-1.625	1.625	4.22568e-08	8.63263e-07	NM_001164258	Xrra1	n/a
chr11	94904433	94908436	-98	-2.01031	2.01031	4.2714e-08	8.71133e-07	NM_133667	Pdk2	pyruvate dehydrogenase kinase, isoenzyme 2
chr4	152310415	152312849	-73	-2.65909	2.65909	4.33289e-08	8.81676e-07	NM_153424	Nphp4	nephrocystin 4
chr10	95389116	95391982	-74	-2.64444	2.64444	4.46582e-08	9.04306e-07	NM_001001932	Eea1	early endosome antigen 1,early endosome antigen 1,
chr12	54868055	54870223	-74	-2.64444	2.64444	4.46582e-08	9.04306e-07	NM_028133	Egln3	EGL nine homolog 3
chr4	118758661	118761052	-74	-2.64444	2.64444	4.46582e-08	9.04306e-07	NM_011400	Slc2a1	solute carrier family 2 (facilitated glucose
chr15	98658541	98660613	-65	-3.09677	3.09677	4.49473e-08	9.09198e-07	NM_016781	Prkag1	AMP-activated protein kinase, noncatalytic
chr6	115024393	115026503	-65	-3.09677	3.09677	4.49473e-08	9.09198e-07	NM_026894	1500001M20Rik	MMP37-like protein, mitochondrial
chr11	34369572	34377333	-114	-1.79167	1.79167	4.52011e-08	9.13485e-07	NM_001025382	Fam196b	hypothetical protein LOC574403
chr10	110557692	110561559	-96	-2.03226	2.03226	4.61862e-08	9.30048e-07	NM_001003717	Osbpl8	oxysterol-binding protein-like protein 8 isoform
chr17	30929889	30932780	-100	-1.98039	1.98039	4.64001e-08	9.33628e-07	NM_021332	Glp1r	glucagon-like peptide 1 receptor
chr7	74659731	74662429	-90	-2.13924	2.13924	4.70328e-08	9.44188e-07	NM_175124	Lrrc28	leucine rich repeat containing 28
chr12	3343834	3345900	-75	-2.59574	2.59574	4.70517e-08	9.44502e-07	NM_008445	Kif3c	kinesin family member 3C,kinesin family member 3C,
chr14	65611005	65616501	-96	-2.04348	2.04348	4.73541e-08	9.49531e-07	NM_153414	Ints9	cDNA sequence BC028953,cDNA sequence BC028953,cDNA sequence BC028953,
chr15	67941986	67944563	-70	-2.84211	2.84211	4.7443e-08	9.51007e-07	NM_001145888	Zfat	n/a
chr2	44494877	44497021	-58	-3.9	3.9	4.77037e-08	9.55332e-07	NM_172662	Gtdc1	glycosyltransferase-like domain containing 1,glycosyltransferase-like domain containing 1,
chr15	25478671	25482536	-76	-2.58333	2.58333	4.81107e-08	9.62066e-07	NM_019472	Myo10	myosin X,myosin X,myosin X,
chr11	90784793	90787088	-63	-3.33333	3.33333	4.81191e-08	9.62204e-07	NM_028011	Tom1l1	target of myb1-like 1,target of myb1-like 1,
chr3	63279181	63281225	-63	-3.33333	3.33333	4.81191e-08	9.62204e-07	NM_008604	Mme	membrane metallo endopeptidase,membrane metallo endopeptidase,membrane metallo endopeptidase,membrane metallo endopeptidase,
chr1	43736749	43739133	-66	-3.0625	3.0625	4.81467e-08	9.62661e-07	NM_024283	1500015O10Rik	esophageal cancer related gene 4 protein
chr18	34081674	34083738	-66	-3.0625	3.0625	4.81467e-08	9.62661e-07	NM_013512	Epb4.1l4a	erythrocyte protein band 4.1-like 4a,erythrocyte protein band 4.1-like 4a,erythrocyte protein band 4.1-like 4a,
chr15	57563590	57570384	-115	-1.78231	1.78231	4.85721e-08	9.69675e-07	NM_199449	Zhx2	zinc fingers and homeoboxes protein 2
chr7	116401436	116406812	-109	-1.83846	1.83846	4.89707e-08	9.7623e-07	NM_057173	Lmo1	LIM domain only 1
chr5	66701166	66705723	-114	-1.80851	1.80851	4.91394e-08	9.78997e-07	NM_027602	Nsun7	NOL1/NOP2/Sun domain family, member 7,NOL1/NOP2/Sun domain family, member 7,NOL1/NOP2/Sun domain family, member 7,
chr14	50810749	50812793	-52	-5	5	4.91464e-08	9.79113e-07	NM_146493	Olfr730	olfactory receptor 730
chr2	170291288	170293499	-89	-2.18667	2.18667	4.91929e-08	9.79875e-07	NM_001013369	Pfdn4	prefoldin 4
chr6	143486973	143491973	-89	-2.18667	2.18667	4.91929e-08	9.79875e-07	NM_029250	Etnk1	n/a
chr17	79521137	79523261	-94	-2.04444	2.04444	4.96936e-08	9.88068e-07	NM_027455	Qpct	glutaminyl-peptide cyclotransferase (glutaminyl,glutaminyl-peptide cyclotransferase (glutaminyl,
chr5	66292950	66296644	-118	-1.75159	1.75159	5.07128e-08	1.00465e-06	NM_001081105	Rhoh	ras homolog gene family, member H,ras homolog gene family, member H,ras homolog gene family, member H,
chr11	32092437	32094492	-94	-2.06818	2.06818	5.08608e-08	1.00705e-06	NM_008374	Il9r	interleukin 9 receptor,interleukin 9 receptor,interleukin 9 receptor,
chr3	18516419	18521047	-87	-2.20833	2.20833	5.10261e-08	1.00973e-06	NM_007825	Cyp7b1	cytochrome P450, family 7, subfamily b,
chr4	134646862	134650828	-87	-2.20833	2.20833	5.10261e-08	1.00973e-06	NM_019732	Runx3	runt related transcription factor 3,runt related transcription factor 3,
chr10	105208326	105210408	-67	-3.0303	3.0303	5.13125e-08	1.01436e-06	NM_207522	BC067068	hypothetical protein LOC216292
chr1	87907599	87909719	-78	-2.4717	2.4717	5.14002e-08	1.01577e-06	NM_027300	Spata3	testis and spermatogenesis cell apoptosis
chr3	31881928	31885261	-71	-2.775	2.775	5.16782e-08	1.02025e-06	NM_028231	Kcnmb2	potassium large conductance calcium-activated,potassium large conductance calcium-activated,
chr1	181040602	181044348	-107	-1.8843	1.8843	5.18527e-08	1.02306e-06	NM_027188	Smyd3	SET and MYND domain containing 3,SET and MYND domain containing 3,
chr2	169096163	169104063	-121	-1.72892	1.72892	5.18961e-08	1.02376e-06	NM_009564	Zfp64	zinc finger protein 64,zinc finger protein 64,
chr7	129346508	129349478	-79	-2.46296	2.46296	5.19857e-08	1.0252e-06	NM_027363	2010110P09Rik	calcineurin B homologous protein 2
chr9	97852360	97857110	-94	-2.08046	2.08046	5.20229e-08	1.0258e-06	NM_022319	Clstn2	calsyntenin 2,calsyntenin 2,
chr14	65435770	65444177	-160	-1.5	1.5	5.2389e-08	1.03167e-06	NM_177338	Hmbox1	homeobox containing 1,homeobox containing 1,homeobox containing 1,homeobox containing 1,
chr1	4974286	4977495	-86	-2.26471	2.26471	5.2439e-08	1.03247e-06	NM_021374	Rgs20	regulator of G-protein signaling 20,regulator of G-protein signaling 20,
chr16	33549009	33551467	-86	-2.26471	2.26471	5.2439e-08	1.03247e-06	NM_001083902	Slc12a8	solute carrier family 12, member 8 isoform 2,solute carrier family 12, member 8 isoform 2,
chr16	20407092	20410599	-85	-2.26866	2.26866	5.27998e-08	1.03824e-06	NM_176839	Abcc5	ATP-binding cassette, sub-family C, member 5
chr11	108938365	108940704	-79	-2.38596	2.38596	5.28794e-08	1.03951e-06	NM_001085512	E030025P04Rik	hypothetical protein LOC268498
chr10	13435790	13438232	-84	-2.29231	2.29231	5.33344e-08	1.04677e-06	NM_025446	Aig1	androgen-induced 1,androgen-induced 1,
chr14	119601170	119604161	-84	-2.29231	2.29231	5.33344e-08	1.04677e-06	NM_015820	Hs6st3	heparan sulfate 6-O-sulfotransferase 3
chr7	25636767	25640453	-81	-2.37288	2.37288	5.3416e-08	1.04807e-06	NM_182785	Lypd4	Ly6/Plaur domain containing 4
chr11	64353979	64356569	-83	-2.29688	2.29688	5.35009e-08	1.04942e-06	NM_178870	Hs3st3a1	heparan sulfate (glucosamine)
chr10	109796947	109801298	-82	-2.36667	2.36667	5.35564e-08	1.0503e-06	NM_001081035	Nav3	neuron navigator 3,neuron navigator 3,
chr18	61365925	61369173	-83	-2.33871	2.33871	5.35957e-08	1.05092e-06	NM_007885	Slc26a2	solute carrier family 26 (sulfate transporter),
chr9	75241383	75243776	-72	-2.7561	2.7561	5.36561e-08	1.05188e-06	NM_027418	Mapk6	mitogen-activated protein kinase 6
chr17	87093325	87099534	-120	-1.72727	1.72727	5.43208e-08	1.06241e-06	NM_010137	Epas1	endothelial PAS domain protein 1
chr10	110813069	110815541	-92	-2.08235	2.08235	5.43212e-08	1.06242e-06	NM_027914	Bbs10	n/a
chr2	11210816	11213190	-92	-2.08235	2.08235	5.43212e-08	1.06242e-06	NM_008859	Prkcq	protein kinase C, theta,protein kinase C, theta,protein kinase C, theta,
chr3	62220623	62222946	-68	-3	3	5.44262e-08	1.06408e-06	NM_001081295	4631416L12Rik	hypothetical protein LOC622434
chr16	9274875	9276919	-61	-3.44	3.44	5.45721e-08	1.06638e-06	NM_001081400	1810013L24Rik	hypothetical protein LOC69053
chr2	157802675	157804769	-61	-3.44	3.44	5.45721e-08	1.06638e-06	NM_029282	2610036D13Rik	hypothetical protein LOC75425,hypothetical protein LOC75425,
chr3	41643063	41645149	-61	-3.44	3.44	5.45721e-08	1.06638e-06	NM_027271	D3Ertd751e	hypothetical protein LOC73852 isoform b,hypothetical protein LOC73852 isoform b,hypothetical protein LOC73852 isoform b,
chr2	166192693	166197631	-127	-1.67914	1.67914	5.63688e-08	1.09464e-06	NM_028072	Sulf2	sulfatase 2,sulfatase 2,
chr5	26817478	26819745	-65	-3.24138	3.24138	5.65215e-08	1.09703e-06	NM_010075	Dpp6	dipeptidylpeptidase 6,dipeptidylpeptidase 6,dipeptidylpeptidase 6,dipeptidylpeptidase 6,dipeptidylpeptidase 6,
chr19	5751278	5754573	-96	-2.02128	2.02128	5.65423e-08	1.09735e-06	NM_008520	Ltbp3	latent transforming growth factor beta binding,latent transforming growth factor beta binding,
chr1	72459383	72464230	-119	-1.72561	1.72561	5.68539e-08	1.10222e-06	NM_009533	Xrcc5	X-ray repair complementing defective repair in,X-ray repair complementing defective repair in,
[truncated: 11,966 more rows]

## Sheet: Prot 1Gy 5mc Up
chr	DHMR start	DHMR end	AvgDiff	AvgFC	absAvgFC	Pval	Qval	RefSeq Gene ID of closest TSS	GeneSymbol of closest TSS	GeneTitle of closest TSS
[truncated: 22,845 more rows]
